# Supplementary material for: Pathogenic germline variants in BRCA1 and TP53 increase lung cancer risk in Chinese
Source: Cancer Med. 2023 Nov 6;12(23):21219–28. doi: 10.1002/cam4.6692 (PMC10726856; doi:10.1002/cam4.6692)
Supplement: Supplementary file 2 — Table S1 [file CAM4-12-21219-s003.txt]

Supplementary Table 1a. Sequencing coverage and quality statistics for samples from lung cancer patients.
Sample ID	Total number of sequenced reads	Total bases	Total number of good reads	Total number of uniquely mapped reads (Reference genome, GRCh37)	Total number of covered targeted bases	Median coverage per targeted base	Percentage of targeted bases with coverage >200	Percentage of targeted bases with coverage >300	Percentage of targeted bases with coverage >400	Percentage of targeted bases with coverage >500
s119073144249	1040084	156012600	1040084	1013524	114508	1247.46	95.06	90.74	84.9	78.32
s119080675992	2748784	412317600	2748784	2708056	114508	3338.47	98.7	98.09	97.55	96.39
s119080677280	1357402	203610300	1357402	1325368	114508	1623.79	96.86	94.29	90.32	85.17
s119080680877	593786	89067900	593786	571491	114508	711.22	84.41	74.01	63.79	53.98
s119080680957	1368814	205322100	1368814	1361709	114508	1664.91	96.61	94.31	90.55	86.04
s119080682351	3165536	474830400	3165536	3151402	114508	3932.29	98.48	97.73	96.94	95.89
s119080785118	841890	126283500	841890	812928	114508	989.6	92.2	84.34	76.53	68.49
s119080785709	2506952	376042800	2506952	2469337	114508	3078.19	98.39	97.39	95.99	94.01
s119080785801	974412	146161800	974412	939443	114508	1146.78	93.81	87.45	80.02	73.59
s119080786409	905326	135798900	905326	877428	114508	1079	93.7	88.43	80.92	74.05
s119080786997	528724	79308600	528724	504591	114508	610.45	80.31	67.94	57.27	47.02
s119080788061	590050	88507500	590050	564385	114508	694.69	85.53	74.02	64.16	54.85
s119080788154	1236800	185520000	1236800	1210352	114508	1479.28	95.55	91.39	86.78	80.79
s119080788168	914758	137213700	914758	884063	114508	1091.92	93.24	87.42	80.37	73.66
s119080788565	2615146	392271900	2615146	2582801	114508	3184.52	98.63	97.9	96.68	95.64
s119080789784	3034744	455211600	3034744	3000228	114508	3732.9	98.62	98.25	97.5	96.77
s119080789802	6363352	954502800	6363352	6327766	114508	7849.58	99.04	98.89	98.74	98.44
s119080789814	722654	108398100	722654	697797	114508	850.83	89.48	80	70.68	62.79
s119080789825	1755382	263307300	1755382	1750957	114508	2190.8	97.66	96.02	93.97	91.6
s119080789837	773088	115963200	773088	746277	114508	903.41	88.34	79.9	72.06	63.96
s119080789844	1721278	258191700	1721278	1694466	114508	2096.31	97.55	96.23	94.08	91.67
s119080789869	1416440	212466000	1416440	1389225	114508	1729.87	96.87	94.4	90.8	87.02
s119080789898	2224350	333652500	2224350	2189129	114508	2698.39	98.49	97.84	96.55	94.77
s119080789906	2011980	301797000	2011980	1981796	114508	2459.23	97.89	97.13	95.06	93.32
s119080890658	646718	97007700	646718	644709	114508	803.71	89.46	79.87	70.19	62.26
s119080891664	1251888	187783200	1251888	1246741	114508	1548.51	95.72	92.52	89.05	84.63
s119080892341	1275436	191315400	1275436	1271803	114508	1587.36	96.46	93.14	90.27	85.78
s119080892958	881274	132191100	881274	878564	114508	1095.78	93.46	88.32	80.97	74.14
s119080892990	1004774	150716100	1004774	1000720	114508	1245.25	95.13	91.24	86.25	79.21
s119080893008	849410	127411500	849410	846510	114508	1052.23	93.7	88.09	80.61	73.39
s119080893593	1557852	233677800	1557852	1554113	114508	1949.98	96.96	94.9	92.55	89.55
s119080894136	1450436	217565400	1450436	1445123	114508	1794.56	96.23	93.49	90.1	86.81
s119080894144	1261882	189282300	1261882	1258325	114508	1562.93	96.09	93.27	89.77	85.01
s119080894385	1142722	171408300	1142722	1137569	114508	1418.57	95.59	91.98	88.09	82.02
s119080894893	5046000	756900000	5046000	5031174	114508	6304.11	98.87	98.65	98.39	97.72
s119080895158	3813528	572029200	3813528	3804612	114508	4779.78	98.82	98.55	98.21	97.63
s119080896172	3394984	509247600	3394984	3387612	114508	4243.66	98.8	98.25	97.63	96.8
s119080896222	1383000	207450000	1383000	1379295	114508	1728.03	96.78	94.73	91.89	88.21
s119080896775	1648304	247245600	1648304	1644661	114508	2069	97.04	95.15	92.53	89.81
s119080896788	3386444	507966600	3386444	3377750	114508	4217.6	98.69	98.26	97.32	96.79
s119080896799	1284050	192607500	1284050	1279172	114508	1591.58	96.13	93.57	89.35	85.38
s119080896810	1567348	235102200	1567348	1564399	114508	1969.48	96.9	94.98	92.31	89.26
s119080896821	2270160	340524000	2270160	2259884	114508	2826.05	97.91	96.78	95.18	93.33
s119080896837	3224114	483617100	3224114	3216670	114508	4025.92	98.64	98.12	97.37	96.53
s119080896860	1582786	237417900	1582786	1578161	114508	1961.59	97.43	95.54	93.26	90.53
s119080900295	1659136	248870400	1659136	1655202	114508	2077.51	97.47	95.2	92.89	90.2
s119080900631	2004716	300707400	2004716	1999365	114508	2495.09	97.42	96.12	94.09	92.23
s119080901675	846054	126908100	846054	841901	114508	1043.15	93.35	86.7	80.02	71.62
s119080902022	1202304	180345600	1202304	1199437	114508	1504.76	95.34	91.35	86.28	80.65
s119081003679	2420774	363116100	2420774	2408453	114508	2980.33	98.03	97.21	96.24	94.66
s119081004277	1963922	294588300	1963922	1958382	114508	2443.07	97.72	96.36	94.57	92.87
s119081004304	561894	84284100	561894	558762	114508	694.91	86.95	74.78	64.74	55.12
s119081105772	814612	122191800	814612	812611	114508	1014.37	93.2	87.31	79.45	71.3
s119081105779	2319144	347871600	2319144	2314041	114508	2906.25	98	96.78	95.26	93.31
s119081106886	1564504	234675600	1564504	1558027	114508	1940.49	97.19	95.53	93.16	90.42
s119081107380	2224406	333660900	2224406	2216359	114508	2748.57	97.54	96.31	94.77	93.45
s119081107396	4429846	664476900	4429846	4419305	114508	5539.26	98.85	98.68	98.37	97.87
s119081210123	458898	68834700	458898	433142	114508	520.72	81.26	66.8	53.77	42.3
s119081212192	1021188	153178200	1021188	1013887	114508	1256.29	94.21	89.27	83.7	77.34
s119081212221	1863556	279533400	1863556	1851627	114508	2302.75	97.51	96.01	93.79	92.14
s119081212230	1802880	270432000	1802880	1796808	114508	2218.24	97.44	95.67	93.42	90.92
s119081212978	3357960	503694000	3357960	3349431	114508	4153.49	98.72	98.32	97.63	96.57
s119081213014	2121270	318190500	2121270	2115370	114508	2630.78	97.68	96.78	95.07	93.58
s119081213087	2445644	366846600	2445644	2436222	114508	3030.8	98.59	97.41	96.48	94.89
s119081213913	3204892	480733800	3204892	3193025	114508	3990.99	98.63	97.89	97.22	96.52
s119081214642	1328542	199281300	1328542	1322953	114508	1652.72	95.99	92.68	88.58	84.53
s119081214662	1355702	203355300	1355702	1350007	114508	1688.1	96.25	93.24	90.06	85.5
s119081214699	6925646	1038846900	6925646	6907094	114508	8635.34	99.02	98.8	98.68	98.44
s119081214801	3344066	501609900	3344066	3333722	114508	4168.77	98.53	97.61	96.8	95.93
s119081214883	1446978	217046700	1446978	1439793	114508	1796.98	94.71	90.69	87.22	83.7
s119081214910	2069424	310413600	2069424	2060822	114508	2576.05	97.64	96.29	94.33	92.53
s119081215591	1695098	254264700	1695098	1682864	114508	2087.71	96.93	94.74	91.96	88.58
s119081217462	2999868	449980200	2999868	2980972	114508	3688.89	97.83	97.13	96.57	95.51
s119081218683	1587978	238196700	1587978	1580784	114508	1977.75	96.48	94.55	91.31	88.02
s119081219578	1751118	262667700	1751118	1740551	114508	2154.2	97.48	95.48	93.55	90.56
s119081220004	4317522	647628300	4317522	4303322	114508	5358.09	98.95	98.64	98.27	97.75
s119081220044	1859072	278860800	1859072	1852096	114508	2296.88	97.53	95.92	94.46	91.49
s119081220057	6538978	980846700	6538978	6521461	114508	8152.95	98.91	98.68	98.34	98.1
s119081220070	2351568	352735200	2351568	2335221	114508	2896.59	98.05	96.86	95.81	94.09
s119081220096	1067326	160098900	1067326	1058100	114508	1315.72	94.67	90.02	84.72	78.97
s119081220109	1625906	243885900	1625906	1618883	114508	2007.05	97.07	95.54	93.75	90.38
s119081220118	3452248	517837200	3452248	3443074	114508	4319.73	98.65	98.44	98.18	97.64
s119081220124	2393808	359071200	2393808	2381672	114508	2975.95	98.15	97.19	95.75	94.43
s119081220140	586324	87948600	586324	580465	114508	715.64	87.77	75.73	65.82	55.71
s119081220149	582460	87369000	582460	576488	114508	708.75	85.34	73.68	61.31	51.69
s119081220156	2658286	398742900	2658286	2646675	114508	3310.8	98.23	97.05	95.95	94.22
s119081220165	1530434	229565100	1530434	1520791	114508	1897.04	96.71	93.68	90.7	86.77
s119081220174	1850886	277632900	1850886	1845014	114508	2304.71	97.78	96.26	94.35	92.34
s119081220194	4745880	711882000	4745880	4734273	114508	5932.07	98.98	98.6	98.18	97.94
s119081220206	2383104	357465600	2383104	2374835	114508	2932.97	98.28	97.33	96.41	95.12
s119081220215	2413550	362032500	2413550	2405410	114508	2978.13	98.16	97.38	96.51	94.99
s119081220223	1316362	197454300	1316362	1310770	114508	1610	96.25	92.93	88.62	84.18
s119081220242	1461336	219200400	1461336	1450300	114508	1811.69	95.73	92.81	88.4	85.11
s119081220250	565754	84863100	565754	553150	114508	678.62	82.46	69.25	58.03	49.16
s119081220259	2105518	315827700	2105518	2096750	114508	2644.32	97.72	96.42	94.06	91.69
s119081220289	2131626	319743900	2131626	2122555	114508	2644.77	97.87	96.76	95.38	93.82
s119081220295	1332446	199866900	1332446	1326449	114508	1623.38	96.55	93.99	89.84	85.79
s119081220308	1779528	266929200	1779528	1770225	114508	2175.39	97.59	96.72	94.37	92.4
s119081220317	1076588	161488200	1076588	1071090	114508	1340.75	93.42	89.71	84.27	78.2
s119081220326	1127844	169176600	1127844	1123352	114508	1377.15	95.65	91.16	85.47	79.39
s119081324900	2469732	370459800	2469732	2463479	114508	3092.21	98.2	97.17	96.17	94.67
s119081326392	1048534	157280100	1048534	1042378	114508	1296.99	95.28	91.64	85.82	79.4
s119081328121	2555784	383367600	2555784	2548896	114508	3165.36	98.14	97.42	95.8	94.38
s119081328452	1748950	262342500	1748950	1742657	114508	2149.02	97.77	96.13	94.49	91.51
s119081328460	1445322	216798300	1445322	1440922	114508	1789.8	96.71	95	91.63	88.07
s119081328480	1341124	201168600	1341124	1335089	114508	1649.4	96.84	94.33	90.52	86.23
s119081328488	1035442	155316300	1035442	1027033	114508	1281.85	94.13	89.37	83.28	77
s119081328494	1597318	239597700	1597318	1592565	114508	1976	97.46	96.19	93.71	90.96
s119081328500	2396178	359426700	2396178	2388626	114508	2985.7	97.95	97.06	95.37	94.06
s119081328512	756134	113420100	756134	750683	114508	935.27	88.33	80.13	71.5	64.06
s119081328534	2710196	406529400	2710196	2701431	114508	3384.92	98.44	97.63	96.46	95.13
s119081328557	1480256	222038400	1480256	1459846	114508	1792.02	96.16	93.37	89.96	85.75
s119081328565	889488	133423200	889488	885780	114508	1118.07	90.17	83.17	76.05	69.35
s119081328575	1970728	295609200	1970728	1957356	114508	2432.27	98.15	96.91	95.12	92
s119081430643	2348434	352265100	2348434	2337611	114508	2935.85	98.31	97.19	95.69	93.81
s119081431301	4244470	636670500	4244470	4232517	114508	5269.77	98.54	98.14	97.97	97.27
s119081431441	2353740	353061000	2353740	2345884	114508	2903.32	98.33	97.29	96.27	94.41
s119081431675	1976146	296421900	1976146	1959830	114508	2393.27	97.89	96.28	94.77	92.46
s119081431696	3689592	553438800	3689592	3670218	114508	4542.08	98.78	98.55	98	97.52
s119081432851	2775258	416288700	2775258	2751942	114508	3403.54	98.33	97.4	96.06	95.08
s119081432924	1887320	283098000	1887320	1881558	114508	2323.18	97.51	96.03	94.27	91.75
s119081433674	1954080	293112000	1954080	1939542	114508	2393.57	97.62	95.88	93.73	91.55
s119081433764	915536	137330400	915536	904322	114508	1118.78	91.71	85.45	78.25	72
s119081433886	1369378	205406700	1369378	1359314	114508	1651.82	96.51	94.05	90.42	85.94
s119081434674	2155694	323354100	2155694	2146338	114508	2677.41	98	96.81	95.5	93.79
s119081435183	1636544	245481600	1636544	1624781	114508	1967.9	96.92	94.9	92.17	88.73
s119081435916	2715538	407330700	2715538	2705770	114508	3364.98	98.3	97.74	96.51	95.44
s119081436089	2089700	313455000	2089700	2074514	114508	2559.22	97.79	96.67	95.17	93
s119081436097	2976916	446537400	2976916	2968145	114508	3693.21	98.72	97.84	97.27	96.19
s119081436104	5595270	839290500	5595270	5578651	114508	7001.26	98.87	98.52	98.24	97.91
s119081436111	2477360	371604000	2477360	2467589	114508	3086	98.1	97.21	95.89	94.33
s119081436121	8250458	1237568700	8250458	8214166	114508	10270.37	99.15	99.06	98.93	98.81
s119081436133	1299978	194996700	1299978	1296422	114508	1618.4	96.16	92.73	89.06	83.81
s119081436141	1541016	231152400	1541016	1527179	114508	1877.37	96.69	93.85	90.98	87.36
s119081436149	2659516	398927400	2659516	2638174	114508	3258.68	98.29	97.56	96.53	95.2
s119081436167	4119678	617951700	4119678	4099882	114508	5091.88	98.81	98.52	97.76	97.13
s119081436179	4116806	617520900	4116806	4105863	114508	5132.26	98.75	98.4	98.03	97.65
s119081436187	2105830	315874500	2105830	2092912	114508	2572.23	97.69	96.48	94.86	93.06
s119081436205	1812832	271924800	1812832	1798979	114508	2209.3	97.96	96.72	94.6	92.37
s119081436222	2296210	344431500	2296210	2290093	114508	2852.94	98.27	97.18	96.25	95.14
s119081436236	1503014	225452100	1503014	1498053	114508	1845.22	97.17	94.76	92.45	89.08
s119081436244	3702974	555446100	3702974	3690659	114508	4579.25	98.97	98.7	98.13	97.74
s119081538521	1834540	275181000	1834540	1808207	114508	2246.03	97.66	96.28	94.13	92.31
s119081538879	1366024	204903600	1366024	1359752	114508	1700.77	96.61	94.2	91.14	87.18
s119081539552	3332580	499887000	3332580	3324759	114508	4175.12	98.54	97.99	97.04	96.13
s119081540739	4623816	693572400	4623816	4612327	114508	5778.49	98.86	98.53	98.18	97.63
s119081540757	6490796	973619400	6490796	6472536	114508	8038.98	99.14	99.07	98.78	98.65
s119081540766	2080220	312033000	2080220	2075264	114508	2604.53	97.58	96.33	94.52	92.47
s119081540775	2155238	323285700	2155238	2145568	114508	2679.24	97.73	96.69	94.7	93.16
s119081540986	3017516	452627400	3017516	3010317	114508	3764.33	98.61	97.84	97.11	95.8
s119081540993	4095688	614353200	4095688	4085729	114508	5103.12	98.84	98.54	97.98	97.54
s119081541916	1652600	247890000	1652600	1646189	114508	2065.12	96.93	94.56	92.2	89.59
s119081541922	1419804	212970600	1419804	1414258	114508	1757.35	96.27	93.78	90.84	87.08
s119081542472	3089992	463498800	3089992	3074336	114508	3860.27	98.65	98.18	97.4	96.11
s119081542488	3603146	540471900	3603146	3595915	114508	4516.94	98.53	97.83	97.3	96.57
s119081542500	1369892	205483800	1369892	1363224	114508	1692.01	95.44	92.86	89.43	85.53
s119081542518	1668396	250259400	1668396	1663236	114508	2082.75	97.6	95.82	93.63	91.04
s119081542525	1432000	214800000	1432000	1428409	114508	1789.07	96.48	93.91	91.37	88.14
s119081643781	391836	58775400	391836	388535	114508	486.79	73.37	58.11	46.18	36.72
s119081643987	1564192	234628800	1564192	1532510	114508	1885.63	97.34	95.3	92.4	89.68
s119081644607	1331476	199721400	1331476	1325807	114508	1618.91	95.96	92.7	87.73	82.76
s119081644830	1460418	219062700	1460418	1448304	114508	1786.51	97.41	95.39	92.52	88.85
s119081644838	752704	112905600	752704	744561	114508	929.65	88.98	80.46	72.26	63.86
s119081645191	616620	92493000	616620	603659	114508	742.22	84.06	72.67	62.31	52.29
s119081645198	9293860	1394079000	9293860	9221010	114508	11467.45	99.14	98.94	98.86	98.76
s119081645618	969244	145386600	969244	961895	114508	1189.59	93.64	88.17	80.48	73.87
s119081647199	508936	76340400	508936	504170	114508	616.21	81.18	68.49	57.23	47.37
s119081647311	1044870	156730500	1044870	1039517	114508	1282.15	95.77	91.76	85.53	79.11
s119081648282	5463764	819564600	5463764	5427634	114508	6734.71	99.11	98.85	98.85	98.57
s119081648289	2618082	392712300	2618082	2591244	114508	3204.98	98.7	97.99	97.13	95.84
s119081648302	961234	144185100	961234	928438	114508	1120.44	93.65	88.13	81.47	74.02
s119081648310	2774502	416175300	2774502	2744722	114508	3380.18	98.5	97.99	96.85	95.77
s119081648324	3055278	458291700	3055278	3017256	114508	3718.67	98.09	97.27	96.43	95.45
s119081749171	1958704	293805600	1958704	1929261	114508	2385.08	98.08	97.27	95.52	93.69
s119081749784	2651126	397668900	2651126	2643159	114508	3308.97	98.27	97.76	96.88	95.89
s119081749832	371334	55700100	371334	368249	114508	460.44	72.1	57.59	45.08	34.85
s119081750435	2059016	308852400	2059016	2049401	114508	2510.55	98.31	97.07	95.8	94.28
s119081750484	1526912	229036800	1526912	1516601	114508	1885.13	96.52	93.66	90.71	86.16
s119081852673	1019276	152891400	1019276	989812	114508	1233.71	91.45	85.04	78.75	72.54
s119081852681	774552	116182800	774552	752492	114508	915.3	89.63	80.89	72.76	64.96
s119081853181	605170	90775500	605170	580880	114508	703.85	84.69	74.48	64.16	54.33
s119081853186	1493166	223974900	1493166	1487884	114508	1865.02	96.36	93.17	90.03	86.13
s119081954422	2412502	361875300	2412502	2404961	114508	2999.04	98.56	97.53	96.69	95.03
s119081956519	485522	72828300	485522	449195	162841	382.73	39.72	31	24.6	20.24
s119081956568	2581460	387219000	2581460	2537698	114508	3160.81	98.24	97.72	96.38	95.07
s119081956649	1357630	203644500	1357630	1353158	114508	1674.37	96.28	93.19	89.52	85.44
s119081956775	1931102	289665300	1931102	1899417	114508	2349.81	98.27	97.02	95.34	92.94
s119081956819	3712722	556908300	3712722	3697869	114508	4546.3	98.77	98.44	97.99	97.23
s119081956827	1263410	189511500	1263410	1257454	114508	1573.04	95.77	92.04	87.12	82.43
s119081956835	2637720	395658000	2637720	2629332	114508	3271.05	98	97.28	96.04	94.36
s119081957373	1202196	180329400	1202196	1169497	114508	1423.81	95.82	92.6	87.96	83.05
s119081957709	4698156	704723400	4698156	4685786	114508	5847.32	98.83	98.6	98.25	97.88
s119081958267	5220800	783120000	5220800	5202098	114508	6502.39	98.52	98.1	97.65	97.16
s119081958293	1413410	212011500	1413410	1380967	114508	1698.67	96.7	94.26	91.31	87.01
s119081958969	3705486	555822900	3705486	3689088	114508	4544.87	98.82	98.58	98.13	97.84
s119081959000	2054356	308153400	2054356	2039727	114508	2544.26	97.19	95.37	93.26	90.56
s119081960024	1531532	229729800	1531532	1525644	114508	1892.61	96.71	94.93	91.62	87.97
s119081960649	4889792	733468800	4889792	4876786	114508	6113.01	98.86	98.6	98.32	97.84
s119081960803	2336866	350529900	2336866	2320748	114508	2883.39	98	96.71	95.2	92.9
s119081960981	1578478	236771700	1578478	1572663	114508	1949.67	97.27	95.18	92.29	89.06
s119081961797	534706	80205900	534706	500440	162841	418.23	42.41	32.33	25.67	21.49
s119081962840	5037570	755635500	5037570	5024226	114508	6303.87	98.98	98.67	98.5	97.86
s119081962852	1927764	289164600	1927764	1912547	114508	2347.82	97.68	96.23	94.67	92.25
s119081963983	2136368	320455200	2136368	2129737	114508	2627.27	97.74	96.71	95.52	94.08
s119081964013	1740950	261142500	1740950	1723044	114508	2126.31	97.22	95.42	93.17	90.42
s119081964281	1393930	209089500	1393930	1383558	114508	1706.35	96.58	94.17	90.27	86.17
s119081964312	2126704	319005600	2126704	2120372	114508	2654.35	97.91	96.71	95.17	93.66
s119081964336	971708	145756200	971708	936408	114508	1136.62	93.68	88.01	81.77	74.62
s119081964343	1457474	218621100	1457474	1447874	114508	1777.95	97.09	94.55	91.37	87.6
s119081964772	3394022	509103300	3394022	3362290	114508	4152.9	98.64	97.87	97.2	96.65
s119081965518	1327482	199122300	1327482	1302107	114508	1615.2	96.96	94.08	89.81	85.79
s119081965755	867660	130149000	867660	864289	114508	1087.19	91.65	85.64	78.87	71.47
s119081966000	1806820	271023000	1806820	1800864	114508	2233.16	97.5	95.8	93.95	91.24
s119081966012	757646	113646900	757646	754065	114508	949.74	89.83	81.44	74.06	66.54
s119081966031	1124866	168729900	1124866	1114510	114508	1371.14	95.33	91.87	86.37	79.73
s119081966043	535394	80309100	535394	532139	114508	667.55	84.07	72.37	62.02	51.57
s119081966053	2022604	303390600	2022604	2011107	114508	2466.95	97.76	96.13	94.48	92.23
s119081966070	1521708	228256200	1521708	1517156	114508	1914.63	96.4	93.73	90.31	86.86
s119081966079	1137624	170643600	1137624	1130805	114508	1409.2	95.55	91.19	86.36	81.38
s119081966105	1235928	185389200	1235928	1230656	114508	1526.08	95.67	92.72	88.13	82.99
s119081966113	2699484	404922600	2699484	2690533	114508	3348.69	98.19	97.31	96.56	95.23
s119081966122	1158012	173701800	1158012	1154567	114508	1451.28	94.78	91.36	86.32	81.17
s119081966130	548534	82280100	548534	545315	114508	670.6	84.84	73.15	62.57	53.33
s119081966162	4281492	642223800	4281492	4255562	114508	5308.92	98.61	98.04	97.58	97.18
s119081966174	1493676	224051400	1493676	1486563	114508	1867.09	96.4	93.46	89.83	85.94
s119081966203	709456	106418400	709456	702914	114508	873.1	89.9	81.59	73.14	63.9
s119081966212	1526362	228954300	1526362	1520754	114508	1898.43	96.41	93.56	91.02	87.49
s119081966243	2174474	326171100	2174474	2165494	114508	2677.17	97.73	96.57	95.22	93.07
s119081966263	2829388	424408200	2829388	2820943	114508	3528.47	98.1	97.3	96.13	94.78
s119081966270	1457344	218601600	1457344	1448223	114508	1783.81	96.9	94.62	91.26	87.4
s119081966277	2058330	308749500	2058330	2050490	114508	2533.12	98.21	96.87	95.65	93.27
s119081966284	9319170	1397875500	9319170	9288071	114508	11685.1	98.97	98.78	98.57	98.37
s119081966295	1552648	232897200	1552648	1539216	114508	1912.43	96.87	94.12	91.57	88.07
s119081966303	2783640	417546000	2783640	2774161	114508	3430.34	98.34	97.52	96.5	95.49
s119081966310	1030784	154617600	1030784	1025854	114508	1276.09	94.83	89.64	84.04	78.4
s119081966318	1957396	293609400	1957396	1949264	114508	2420.81	97.8	96.42	94.48	92.43
s119081966324	1934700	290205000	1934700	1913267	114508	2341.71	97.47	96.35	94.16	92.12
s119081966343	1479656	221948400	1479656	1474765	114508	1827.27	96.61	94.63	91.41	87.98
s119081966351	410136	61520400	410136	406383	114508	500.18	75.13	62.07	48.87	38.64
s119081966366	1919502	287925300	1919502	1912294	114508	2365.72	97.68	96.21	94.13	91.33
s119081966379	2937224	440583600	2937224	2916511	114508	3625.6	98.12	97.27	96.48	95.22
s119082066700	1881900	282285000	1881900	1872917	114508	2331.37	97.43	95.42	93.78	91.17
s119082177607	3249238	487385700	3249238	3202884	114508	3965.79	85.21	80.91	76.33	73.33
s119082286588	1023722	153558300	1023722	994217	114508	1237.04	67.24	60.42	54.58	49.07
s119082288471	702426	105363900	702426	694611	114508	856.51	90.08	82.25	72.21	64.44
s119082389828	3276622	491493300	3276622	3170352	162841	2543.84	73.31	67.05	62.41	58.39
s119082390841	5595260	839289000	5595260	5543943	114508	6924.92	90.14	87.43	85.21	82.37
s119082391244	1654442	248166300	1654442	1605889	114508	2000.33	77.8	72.51	67.26	62.28
s119082392495	1281446	192216900	1281446	1248290	114508	1543.25	75.64	69.31	63.24	58.43
s119082393562	918150	137722500	918150	885559	114508	1085.39	67.78	59.35	52.41	47.51
s119082393570	2489386	373407900	2489386	2446429	114508	3011.1	84.82	78.81	74.97	71.46
s119082394863	1587744	238161600	1587744	1537213	114508	1889.71	75.04	68.26	64.09	59.09
s119082394874	1233194	184979100	1233194	1201914	114508	1462.05	70.15	63.66	57.68	52.71
s119082495224	6211860	931779000	6211860	6162158	114508	7693.56	90.41	87.95	84.97	82.71
s119082496639	2428488	364273200	2428488	2379546	114508	2948.28	83.96	78.93	74.61	70.69
s119082497084	2201676	330251400	2201676	2160972	114508	2677.79	81.97	76.81	72.89	68.9
s119082500333	1792986	268947900	1792986	1750996	114508	2171.25	77.62	72.3	67.9	63.9
s119082500476	2313472	347020800	2313472	2276300	114508	2810.48	81.67	75.92	71.72	68.87
s119082500555	3562146	534321900	3562146	3509692	114508	4419.75	88.23	84.75	81.17	78.29
s119082599699	1921464	288219600	1921464	1878437	114508	2323.14	77.62	71.36	66.45	62.65
s119082599770	1428636	214295400	1428636	1400139	114508	1741.55	76.2	69.51	65.14	60.02
s119082601941	1698564	254784600	1698564	1691683	114508	2092.73	97.63	96.44	93.78	91.32
s119082601951	1189236	178385400	1189236	1182340	114508	1448.54	96.02	92.59	88.49	83.11
s119082602840	1868538	280280700	1868538	1860107	114508	2289.85	97.65	96.31	94.69	92.44
s119082603620	4379296	656894400	4379296	4366367	114508	5456.6	98.86	98.66	98.18	97.8
s119082603637	3239956	485993400	3239956	3228007	114508	4029.65	98.43	97.88	97.44	96.21
s119082603644	2159690	323953500	2159690	2152484	114508	2666.52	97.83	96.95	95.44	94.06
s119082605534	1886930	283039500	1886930	1871356	114508	2305.46	97.86	96.39	94.6	92.41
s119082605785	3208714	481307100	3208714	3190476	114508	3984.74	98.39	97.84	97.44	96.34
s119082605805	3795436	569315400	3795436	3782707	114508	4695.74	98.68	98.23	97.87	97.27
s119082605831	438218	65732700	438218	434507	114508	542.78	77.58	63.78	52.05	41.64
s119082606242	2393860	359079000	2393860	2386393	114508	2969.42	98.31	97.24	95.74	94.3
s119082606839	1071846	160776900	1071846	1066679	114508	1322.21	94.85	91.31	85.71	80.41
s119082608713	3419628	512944200	3419628	3405722	114508	4206.13	98.53	98.1	97.67	96.82
s119082608734	1185230	177784500	1185230	1179659	114508	1469.97	96.59	92.75	88.53	82.73
s119082608742	1715414	257312100	1715414	1707526	114508	2107.59	97.69	96.18	93.68	91.38
s119082608827	964764	144714600	964764	957571	114508	1170.37	94.88	89.83	84.6	77.93
s119082608894	2475288	371293200	2475288	2464547	114508	3064.66	98.32	97.26	96.25	94.79
s119082608933	1427744	214161600	1427744	1420020	114508	1746.47	96.43	93.72	91.17	87.45
s119082609314	2065640	309846000	2065640	2057559	114508	2535.63	98.27	97.19	95.7	93.88
s119082609902	719588	107938200	719588	710927	114508	863.1	90.55	82.05	72.82	64.93
s119082610341	1953742	293061300	1953742	1945937	114508	2431.34	97.87	96.81	94.89	92.9
s119082610390	2662070	399310500	2662070	2651052	114508	3281.69	98.49	97.79	96.73	95.66
s119082611273	2920114	438017100	2920114	2906191	114508	3628.36	98.26	97.54	96.86	95.33
s119082611301	2828642	424296300	2828642	2819888	114508	3512.81	98.48	97.69	96.78	95.8
s119082611308	1518678	227801700	1518678	1508331	114508	1872.23	97.11	94.26	92.23	89
s119082612334	1740254	261038100	1740254	1695353	114508	2098.87	79.88	73.79	69.06	64.79
s119082612348	2708040	406206000	2708040	2695906	114508	3361.03	98.35	97.49	96.07	94.87
s119082612363	684346	102651900	684346	662703	114508	819.17	56.61	48.21	40.85	35.74
s119082612370	4116548	617482200	4116548	4104279	114508	5139.29	98.85	98.45	97.85	97.01
s119082612377	1177428	176614200	1177428	1139257	114508	1405.6	73.75	66.68	60.68	55.27
s119082612384	669610	100441500	669610	644128	114508	792.17	57.29	47.94	41.06	36.16
s119082612391	1833482	275022300	1833482	1802893	114508	2230.12	80.7	75.1	70.24	66.69
s119082612404	3566908	535036200	3566908	3522680	114508	4385.15	86.96	83.17	79.24	76.49
s119082612418	1952178	292826700	1952178	1942054	114508	2409.78	97.84	96.65	94.88	92.9
s119082612428	2798120	419718000	2798120	2722440	114508	3341.99	85.16	80.45	76.69	72.88
s119082612438	1726252	258937800	1726252	1692429	114508	2076.82	74.17	68.33	63.73	60.1
s119082612454	1690180	253527000	1690180	1681507	114508	2075.36	97.17	95.15	93	89.96
s119082612481	1585858	237878700	1585858	1550020	114508	1900.92	76.12	69.99	64.83	60.56
s119082612490	1619344	242901600	1619344	1594478	114508	1982.66	76.76	70.67	66.07	61.14
s119082612506	1338340	200751000	1338340	1328326	114508	1644.38	95.86	93.05	89.46	84.54
s119082612521	1376848	206527200	1376848	1350313	114508	1694.27	72.06	65.69	59.97	56.07
s119082612531	1784816	267722400	1784816	1752642	114508	2154.26	76.64	70.99	66.27	62.01
s119082612543	1613800	242070000	1613800	1582797	114508	1960.63	77.26	70.96	66.32	61.46
s119082612583	866292	129943800	866292	830079	114508	1021.51	68.56	59.55	53.05	46.56
s119082612592	1853720	278058000	1853720	1823076	114508	2251.79	78.9	73.29	68.24	63.89
s119082612599	1227922	184188300	1227922	1197320	114508	1467.13	73.36	66.33	60.34	54.8
s119082612605	1018332	152749800	1018332	1013292	114508	1265.91	94.39	90.23	84.04	78.43
s119082612614	1318556	197783400	1318556	1311679	114508	1621.91	96.77	93.95	90.19	86.05
s119082612620	2072644	310896600	2072644	2021492	114508	2521.9	78.52	73.71	68.61	64.75
s119082612625	1798382	269757300	1798382	1765990	114508	2180.22	77.02	70.49	65.91	62.14
s119082612634	1436586	215487900	1436586	1423803	114508	1741.89	96.85	93.99	90.87	87.22
s119082612643	3258666	488799900	3258666	3219225	114508	3975.21	83.85	79.21	74.63	71.98
s119082612650	1346712	202006800	1346712	1309786	114508	1616.82	71.54	65.59	59.61	54.6
s119082612659	5994448	899167200	5994448	5937700	114508	7426.21	90.82	88.03	85.76	83.42
s119082612686	1515636	227345400	1515636	1470840	114508	1821.49	77.96	71.55	67.14	61.59
s119082612863	1162798	174419700	1162798	1156890	114508	1412.07	96.23	92.21	88.24	83.52
s119082613093	1403170	210475500	1403170	1352913	114508	1672.57	74.79	68.48	63.57	59.07
s119082613115	1211534	181730100	1211534	1204634	114508	1498.41	95.2	91.65	87.16	81.92
s119082613136	2366834	355025100	2366834	2355327	114508	2934.16	98.03	97.1	95.74	94.21
s119082613221	2488284	373242600	2488284	2479715	114508	3077.59	98.43	97.61	96.68	95.84
s119082613230	3275324	491298600	3275324	3263645	114508	4045.15	98.84	98.37	97.81	97.07
s119082613264	1161332	174199800	1161332	1152666	114508	1396.69	95.53	92.15	87.15	82.12
s119082613482	766004	114900600	766004	755821	114508	928.76	90.99	83.18	75.28	67.07
s119082715298	1507794	226169100	1507794	1475778	114508	1818.82	79.11	72.71	67.37	63.22
s119082715312	3404252	510637800	3404252	3371922	114508	4117.99	84.7	80.34	76.83	73.2
s119082715568	927770	139165500	927770	923782	114508	1150.63	93.99	89.12	82.46	76.01
s119082716264	1390086	208512900	1390086	1378905	114508	1691.37	96.57	94.25	90.68	86.33
s119082717022	1628210	244231500	1628210	1620599	114508	1993.72	97.11	95.38	93.19	89.87
s119082717091	6626670	994000500	6626670	6594707	114508	8151.44	99.1	99.1	98.73	98.55
s119082717628	2565316	384797400	2565316	2555625	114508	3156.21	98.41	97.74	96.73	95.69
s119082717696	1101146	165171900	1101146	1096623	114508	1354.81	95.48	91.97	86.35	80.95
s119082717760	1441252	216187800	1441252	1433066	114508	1770.49	97.26	94.75	92.27	88.69
s119082718170	1451602	217740300	1451602	1416252	114508	1728.63	72.43	66.49	60.88	56.17
s119082718217	785050	117757500	785050	780751	114508	958.13	92.39	85.45	76.31	68.25
s119082718231	1375618	206342700	1375618	1362561	114508	1677.61	96.45	93.72	90.31	86.15
s119082719081	1585300	237795000	1585300	1574608	114508	1957.74	97.15	94.63	92.09	89.31
s119082719152	837900	125685000	837900	829933	114508	1007.63	92.45	85.37	77.75	69.81
s119082719269	1054486	158172900	1054486	1048361	114508	1288.93	94.96	91.91	86.98	81.63
s119082720643	2013348	302002200	2013348	1982175	114508	2455.22	77.9	73.1	68.17	64.55
s119082720679	1598992	239848800	1598992	1593180	114508	1984.64	96.98	94.84	92.86	90.54
s119082721180	879386	131907900	879386	850399	114508	1065.19	62.44	53.61	46.45	41.43
s119082721190	1174892	176233800	1174892	1145210	114508	1413.69	70.19	62.11	56.13	50.83
s119082721217	1811164	271674600	1811164	1783314	114508	2220.42	78.62	73.78	69.02	65.21
s119082721224	3530476	529571400	3530476	3490247	114508	4366.46	84.19	80.16	76.13	73.71
s119082721242	1529806	229470900	1529806	1492530	114508	1843.95	74.88	68.13	63.45	58.92
s119082721249	2461526	369228900	2461526	2421502	114508	2993.02	84.79	80.1	76.49	72.34
s119082721267	3084496	462674400	3084496	3044113	114508	3774.05	84.37	79.53	75.45	71.79
s119082721274	1803232	270484800	1803232	1770859	114508	2188.62	75.94	70.23	65.75	61.79
s119082721283	2572356	385853400	2572356	2516118	114508	3115.44	81.77	76.56	72.61	69.06
s119082721291	1985164	297774600	1985164	1937008	114508	2391.29	81.28	75.92	71.44	67.17
s119082821554	2876684	431502600	2876684	2788810	114508	3423.55	85.36	80.76	76.89	72.72
s119082822406	1555732	233359800	1555732	1539857	114508	1914.49	96.84	93.99	90.92	87.78
s119082823220	1922310	288346500	1922310	1913737	114508	2392.65	97.82	96.57	94.32	92.14
s119082823472	882580	132387000	882580	877285	114508	1082.14	92.38	86.54	79.16	72.89
s119082823853	2250748	337612200	2250748	2242005	114508	2790.71	97.89	96.88	95.38	93.94
s119082824856	2979396	446909400	2979396	2962623	114508	3687.77	98.45	97.89	96.86	95.55
s119082824922	2304862	345729300	2304862	2295932	114508	2861.64	98.45	97.39	96.11	94.84
s119082824941	1384858	207728700	1384858	1375265	114508	1723.06	96.37	93.55	89.9	85.66
s119082826868	951026	142653900	951026	942471	114508	1164.14	93.91	89.03	82.27	75.22
s119082827795	1248048	187207200	1248048	1239444	114508	1525.52	96.93	94.22	90.87	85.76
s119082827817	2677082	401562300	2677082	2666415	114508	3314.9	98.13	97.61	96.18	94.95
s119082827825	3227276	484091400	3227276	3182580	114508	3981.42	98.39	97.6	96.74	95.61
s119082827832	1566760	235014000	1566760	1561589	114508	1940.23	96.76	94.66	91.95	88.99
s119082827839	2422770	363415500	2422770	2412088	114508	2994.79	98.52	97.76	96.91	95.21
s119082827847	1051552	157732800	1051552	1041276	114508	1286.82	95.03	90.81	85.27	79.76
s119082827875	1341774	201266100	1341774	1336676	114508	1679.53	95.96	93.43	89.56	84.69
s119082827887	855362	128304300	855362	844597	114508	1033.81	92.36	86.56	78.77	70.93
s119082827916	2900282	435042300	2900282	2892844	114508	3636.39	98.37	97.7	97.07	95.95
s119082827924	1953110	292966500	1953110	1942141	114508	2404.96	97.17	95.13	92.95	90.91
s119082928390	2611610	391741500	2611610	2588634	114508	3201.76	98.2	97.54	96.39	94.95
s119082928467	1172848	175927200	1172848	1168011	114508	1457.62	95.37	92.64	87.6	82.47
s119082929379	3978282	596742300	3978282	3956903	114508	4955.21	98.8	98.62	98.02	97.55
s119082931590	3044040	456606000	3044040	3006006	114508	3747.39	85.44	81.47	77.95	75.09
s119082934281	4048372	607255800	4048372	3984736	114508	4888.52	88.55	85.5	82.24	79.41
s119082934287	1203640	180546000	1203640	1164780	114508	1456.11	72.68	65.7	59.53	54.32
s119083036396	2175616	326342400	2175616	2151205	114508	2668.82	98.19	97.16	96.11	94.01
s119083038343	2662318	399347700	2662318	2634939	114508	3302.22	98.22	96.93	95.61	94.29
s119083038356	965664	144849600	965664	945147	114508	1177.51	92.34	86.28	79.23	73.42
s119083140230	3400938	510140700	3400938	3369785	114508	4251.8	98.63	98.09	96.99	96.04
s119083140265	540110	81016500	540110	534401	114508	663.74	84.19	71.07	61.13	51.64
s119083141226	1605128	240769200	1605128	1596664	114508	1966.45	97.88	96.31	94.1	91.06
s119090143498	8093554	1214033100	8093554	8015470	114508	9951.77	98.99	98.83	98.66	98.29
s119090144005	2272640	340896000	2272640	2244904	114508	2817.41	98.16	96.98	95.15	93.07
s119090144438	2221916	333287400	2221916	2191656	114508	2700.52	97.81	96.47	94.92	93.34
s119090358490	2738890	410833500	2738890	2694252	114508	3370.39	84.45	79.41	75.84	72.79
s119090362679	3468926	520338900	3468926	3386024	114508	4190.35	85.65	81.7	78.01	75.5
s119090362815	2292482	343872300	2292482	2247736	114508	2837.64	82.61	77.58	73.05	69.66
s119090467626	3773518	566027700	3773518	3652531	114508	4556.41	83.01	78.49	75.34	72.47
s119090468058	2051626	307743900	2051626	2006075	114508	2513.5	82.04	76.6	72.71	68.77
s119090468775	2095940	314391000	2095940	2045523	114508	2559.07	82.32	78.1	73.61	69.72
s119090470247	2192290	328843500	2192290	2127962	114508	2655.29	83.63	78.54	74.93	70.51
s119090470382	1977290	296593500	1977290	1929751	114508	2365.75	78.63	73.66	69.07	65.25
s119090470396	7031294	1054694100	7031294	6954698	114508	8671.46	89.27	86.66	83.91	81.72
s119090470406	1887984	283197600	1887984	1831004	114508	2276.12	81.74	75.7	71.14	67.92
s119090470641	2058186	308727900	2058186	2000866	114508	2483.18	81.89	75.22	71.11	67.5
s119090471132	1453636	218045400	1453636	1404091	114508	1754.1	77.02	70.96	65.92	61.4
s119090472289	1842236	276335400	1842236	1794085	114508	2217.14	78.87	72.81	67.61	63.64
s119090472311	3614318	542147700	3614318	3544399	114508	4402.12	86.98	83.32	79.51	75.74
s119090472446	4328874	649331100	4328874	4238195	114508	5320.39	87.27	83.72	79.94	76.97
s119090472514	1176044	176406600	1176044	1127288	114508	1417.92	72.25	64.99	57.91	53.11
s119090473095	1833368	275005200	1833368	1773320	114508	2198.4	79.93	74.07	69.95	65.92
s119090473103	2112644	316896600	2112644	2078469	114508	2588.06	80.33	75.48	70.37	67.35
s119090473159	2572394	385859100	2572394	2498707	114508	3134.47	82.82	78.71	73.91	70.63
s119090573817	1815292	272293800	1815292	1779299	114508	2191.29	76.13	70.91	66.45	62.2
s119090576372	876178	131426700	876178	836391	162841	693.56	57.14	47.46	40.06	35.18
s119090577605	1400926	210138900	1400926	1357914	114508	1698.92	75.75	69.93	64.67	59.66
s119090577649	1112850	166927500	1112850	1047576	114508	1292.36	70.71	63.75	57.83	52.39
s119090577658	651668	97750200	651668	604701	114508	746.72	58.65	49.94	41.56	35.87
s119090578537	884714	132707100	884714	837199	114508	1032.6	64.57	57.42	50.54	45.62
s119090579469	1718866	257829900	1718866	1676218	114508	2081.52	76.85	70.98	66.03	62.08
s119090579578	534486	80172900	534486	488629	114508	606.92	54.48	44.48	36.49	30.87
s119090580138	1785960	267894000	1785960	1735916	114508	2129.19	77.09	70.97	66.9	62.8
s119090580148	2374082	356112300	2374082	2302223	114508	2850.73	83.56	78.09	73.96	70.21
s119090580164	2264744	339711600	2264744	2225229	114508	2816	83.1	77.39	73.49	70.32
s119090580193	1746758	262013700	1746758	1680735	114508	2106.32	77.74	72.5	68.32	63.89
s119090580210	795184	119277600	795184	751372	114508	928.9	64.2	54.86	48.04	42.12
s119090580226	2393000	358950000	2393000	2345286	114508	2908.42	81.88	76.74	72.87	69.9
s119090682037	1313036	196955400	1313036	1245308	162841	1038.01	65.37	57.17	50.01	45.24
s119090685163	1834736	275210400	1834736	1766229	162841	1456.69	68.3	61.25	56.25	50.97
s119090685475	1049534	157430100	1049534	1013483	162841	840.46	58.72	50.38	43.02	38.28
s119090890323	2480480	372072000	2480480	2438308	162841	2038.62	75.89	68.96	62.96	58.57
s119090890389	1434494	215174100	1434494	1373133	162841	1143.58	67.36	59.96	52.83	47.66
s119090891116	840360	126054000	840360	769700	162841	631.18	54.41	44.83	37.39	32.18
s119090891220	903602	135540300	903602	860111	162841	723.84	57.04	47.52	40.42	35.03
s119090891277	537388	80608200	537388	522299	162841	335.6	36.88	28.13	22.47	18.27
s119090900213	1047662	157149300	1047662	1005594	162841	851.19	62.92	53.82	46.39	40.33
s119090900597	1094002	164100300	1094002	1061376	162841	899.67	62.63	53.63	46.33	40.97
s119090902423	1823012	273451800	1823012	1768751	162841	1464.02	70.51	62.99	56.54	51.83
s119090902446	1161606	174240900	1161606	1119519	162841	904.3	59.98	51.49	43.36	38.09
s119090902481	1037674	155651100	1037674	994007	162841	865.03	58.51	50.26	43.7	38.67
s119090902553	1891666	283749900	1891666	1844997	162841	1518.4	73.33	65.41	59.6	54.45
s119090995057	1584164	237624600	1584164	1552543	162841	1306.71	64.4	56.98	50.5	45.86
s119090995065	1100506	165075900	1100506	1023762	162841	835.8	59.28	52.02	45.52	39.91
s119090995087	997578	149636700	997578	960831	162841	810.73	58.44	48.76	41.99	37.44
s119090995604	507368	76105200	507368	488396	162841	399.4	34.25	27.13	23.03	19.59
s119090996520	1705774	255866100	1705774	1659123	162841	1389.25	68.39	61.54	54.82	49.92
s119090997275	470486	70572900	470486	430431	162841	369.57	41.05	31.5	24.93	20.47
s119090997428	2026398	303959700	2026398	1871891	162841	1568.48	74.8	67.95	62.33	57.3
s119090997494	1071408	160711200	1071408	1017661	162841	852.36	60.36	51.35	44.29	39.23
s119090997593	730858	109628700	730858	616421	162841	525.89	47.32	38.25	31.71	27.09
s119090998154	1677448	251617200	1677448	1640282	162841	1352.31	67.84	60.29	54.62	49.28
s119090998754	1156556	173483400	1156556	1078131	162841	925.68	60.97	53.5	46.97	41.7
s119090998801	4071786	610767900	4071786	3987463	162841	3322.77	85.98	81.78	77.21	73.08
s119090998853	1658436	248765400	1658436	1603792	162841	1289.05	67.03	59.96	53.46	48.35
s119090998872	785230	117784500	785230	720085	162841	609.49	52.43	42.8	35.97	30.72
s119091003246	2646072	396910800	2646072	2589977	162841	2159.32	75.73	69.12	64.01	59.51
s119091003252	1650062	247509300	1650062	1593811	162841	1320.54	66.59	58.7	53.38	48.7
s119091003318	606386	90957900	606386	569342	162841	472.58	45.98	35.99	29.18	24.5
s119091003324	2108788	316318200	2108788	2037063	162841	1679.94	72.15	65.52	59.11	55.02
s119091003578	1080404	162060600	1080404	1038213	162841	862.34	60.97	52.67	45.36	39.63
s119091005395	1219970	182995500	1219970	1191372	162841	983.73	61.94	53.42	46.54	41.72
s119091005414	1020106	153015900	1020106	972207	162841	815.5	62.12	51.72	44.93	39.53
s119091005506	1303864	195579600	1303864	1235109	162841	1033.25	63.71	54.98	48.08	42.91
s119091007083	1044836	156725400	1044836	984992	162841	805.56	60.06	51.29	44.45	39.46
s119091007367	839242	125886300	839242	762323	162841	622.93	52.29	42.05	35.92	30.92
s119091008664	906864	136029600	906864	865443	162841	721.6	57.23	48.37	40.68	35.54
s119091008913	2276184	341427600	2276184	2039619	162841	1606.72	70.17	62.92	57.63	51.97
s119091008975	497272	74590800	497272	459887	162841	390.21	41.92	31.83	25.73	21.12
s119091009864	2638806	395820900	2638806	2584930	162841	2182.84	80.12	73.22	67.61	62.52
s119091110470	843070	126460500	843070	791723	162841	669.19	54.69	45.44	38.72	33.79
s119091110485	1302234	195335100	1302234	1261446	162841	1042.04	64.94	56.44	48.79	43.78
s119091110518	865652	129847800	865652	830007	162841	707.7	55.94	46.93	40.24	34.25
s119091110526	1849708	277456200	1849708	1778482	162841	1467.56	74.63	66.76	61.27	55.55
s119091110534	1231364	184704600	1231364	1189037	162841	995.27	61.34	52.17	45.95	40.21
s119091111786	6483478	972521700	6483478	6448672	162841	5473.62	98.69	98.28	97.77	97.01
s119091112981	950200	142530000	950200	909176	162841	752.2	57.96	49.03	41.34	35.82
s119091112998	1463132	219469800	1463132	1420067	162841	1206.13	68.66	60.68	53.94	48.78
s119091113807	1870148	280522200	1870148	1818345	162841	1495.14	65.59	58.58	53.48	48.81
s119091114671	1257018	188552700	1257018	1202549	162841	1024.19	62.81	55.24	48.86	43.4
s119091115857	1292138	193820700	1292138	1249393	162841	1083.17	64.68	56.61	49.74	45.21
s119091116138	4855544	728331600	4855544	4805816	162841	4039.25	86.98	82.98	78.91	75.62
s119091116354	929650	139447500	929650	890641	162841	733.41	58.19	49.06	41.54	36.3
s119091219996	3609366	541404900	3609366	3576603	162841	2991.96	97.96	97.21	96.16	94.71
s119091220387	3258722	488808300	3258722	3256254	162841	2762.06	97.53	96.4	95.15	93.24
s119091220915	7562352	1134352800	7562352	7535579	162841	6305.24	98.83	98.49	98.29	97.74
s119091221095	3608670	541300500	3608670	3606989	162841	3121.94	76.5	71.63	67.36	62.99
s119091423541	14387896	2158184400	14387896	14381085	162841	12503.9	98.76	98.49	98.28	98.11
s119091424632	2052886	307932900	2052886	2024136	162841	1684.91	96.88	94.59	91.56	86.71
s119091527929	4191748	628762200	4191748	4189043	162841	3552.09	97.32	96.37	95.32	94.1
s119091528178	819348	122902200	819348	808354	162841	674.56	84.02	73.88	63.52	53.97
s119091528190	583702	87555300	583702	568101	162841	476.14	74.33	59.53	46.89	37.15
s119091528209	467740	70161000	467740	455170	162841	374.7	64.97	48.88	35.86	25.69
s119091629865	1541392	231208800	1541392	1531069	162841	1278.08	94.72	89.82	84.29	77.84
s119091629874	2976246	446436900	2976246	2957930	162841	2493.21	97.85	96.64	95.39	93.34
s119091630882	10316466	1547469900	10316466	10312392	162841	8871.73	98.74	98.51	98.16	97.94
s119091630889	11555806	1733370900	11555806	11550863	162841	10004.24	98.78	98.57	98.29	98.02
s119091630897	6866208	1029931200	6866208	6863040	162841	5866.55	98.44	97.91	97.51	96.93
s119091633166	2142380	321357000	2142380	2115711	162841	1745.2	95.87	93.6	90.02	86.79
s119091633222	2638668	395800200	2638668	2609455	162841	2192.55	97.06	95.34	92.81	90.41
s119091633233	2955274	443291100	2955274	2926120	162841	2450.33	97.2	95.48	93.94	92.05
s119091633268	4235512	635326800	4235512	4204617	162841	3573.54	98.38	97.38	96.51	95.55
s119091633362	2809338	421400700	2809338	2795311	162841	2371.24	97.32	95.66	93.55	91.2
s119091633404	1698820	254823000	1698820	1589826	162841	1243.92	67.05	59.87	53.25	47.54
s119091633439	3373630	506044500	3373630	3354322	162841	2816.53	97.59	95.89	94.92	93.45
s119091633737	649780	97467000	649780	630797	162841	475.41	41.93	34.56	27.86	24.27
s119091636140	1704350	255652500	1704350	1559419	162841	1311.03	68.92	61.75	55.83	50.71
s119091636260	1588628	238294200	1588628	1586734	162841	1333.4	91.74	86.4	80.66	74.31
s119091636921	490832	73624800	490832	472242	162841	309.83	33.3	25.63	20.13	16.62
s119091638674	3357590	503638500	3357590	3355519	162841	2849.34	97.29	95.6	94.21	92.5
s119091638694	2299360	344904000	2299360	2298043	162841	1959.08	96.45	94.19	91.61	88.2
s119091640677	1894306	284145900	1894306	1874534	162841	1553.34	95.25	92.15	87.89	83.12
s119091640686	3833566	575034900	3833566	3813881	162841	3190.63	97.89	96.68	95.66	94.17
s119091640695	2733140	409971000	2733140	2710609	162841	2272.32	97.28	95.66	93.27	90.65
s119091641004	1972798	295919700	1972798	1963804	162841	1663.47	96.04	93.45	89.53	85.37
s119091641653	4592014	688802100	4592014	4589738	162841	3927.33	98	97.14	96.2	95.08
s119091641963	4319706	647955900	4319706	4317242	162841	3698.8	97.97	97.21	96.04	95.03
s119091642238	842644	126396600	842644	841868	162841	711.21	87.2	76.94	66.87	56.89
s119091642330	2828052	424207800	2828052	2826417	162841	2414.27	97.37	95.83	93.91	91.79
s119091642779	741494	111224100	741494	692656	162841	563.62	48.14	38.81	33.39	28.04
s119091642923	2402348	360352200	2402348	2380780	162841	1982.89	97.36	95.71	93.16	89.84
s119091642957	12288530	1843279500	12288530	12250367	162841	10469.87	99.12	99.01	98.86	98.53
s119091642973	1948868	292330200	1948868	1937047	162841	1650.7	95.75	92.48	88.43	84.08
s119091643054	2323950	348592500	2323950	2306476	162841	1959.21	96.78	94.31	91.39	88.06
s119091643063	3476114	521417100	3476114	3451328	162841	2901.77	97.88	96.78	95.56	93.68
s119091643073	545950	81892500	545950	534376	162841	451.91	71.62	55.56	42.96	32.75
s119091643082	1188892	178333800	1188892	1179630	162841	1006.88	90.77	84.26	77.41	70.04
s119091643098	2425922	363888300	2425922	2406906	162841	2021.61	97.05	95.1	92.45	89.92
s119091643105	469360	70404000	469360	458866	162841	384.26	64.95	48.92	36.33	27.4
s119091643123	1642244	246336600	1642244	1640933	162841	1405.16	75.09	68.2	62.49	57.59
s119091643136	2704900	405735000	2704900	2702618	162841	2276.06	96.68	94.84	92.72	90.18
s119091643149	2613010	391951500	2613010	2597203	162841	2197.81	97.36	95.18	93.42	90.75
s119091643177	1443384	216507600	1443384	1428394	162841	1203.87	92.89	88.08	81.95	75.85
s119091643184	1875734	281360100	1875734	1860127	162841	1566.58	95.96	93.05	88.89	84.63
s119091643190	1386596	207989400	1386596	1375703	162841	1161.19	93.59	88.67	82.76	75.7
s119091643217	1653944	248091600	1653944	1643064	162841	1402.85	94.98	91.26	87.12	82.09
s119091643226	577866	86679900	577866	570286	162841	485.71	74.59	59.1	47.77	37.17
s119091643263	3340554	501083100	3340554	3326456	162841	2804.48	97.75	96.15	94.82	93.24
s119091643277	1395598	209339700	1395598	1381033	162841	1157.93	92.78	87.94	81.64	75.25
s119091643286	862186	129327900	862186	852070	162841	711.57	84.84	74.54	64.2	54.92
s119091643300	2305552	345832800	2305552	2293347	162841	1919.17	96.84	94.46	91.7	88.49
s119091643329	4536858	680528700	4536858	4516151	162841	3779.63	98.27	97.71	97	96.11
s119091746019	1920062	288009300	1920062	1901870	162841	1606.6	94.91	91.59	87.64	83.36
s119091746114	5359610	803941500	5359610	5331255	162841	4534.36	98.39	97.99	97.35	96.77
s119091746126	2433000	364950000	2433000	2414344	162841	2062.23	96.48	94.48	91.93	89.02
s119091746143	11200602	1680090300	11200602	11150016	162841	9482.1	99.07	98.86	98.61	98.36
s119091747532	619924	92988600	619924	589620	162841	397.35	40.87	32.06	25.86	20.68
s119091747910	1903962	285594300	1903962	1820341	162841	1482.38	74.35	67.1	61.62	56.72
s119091747917	2332342	349851300	2332342	2225196	162841	1849.88	78.07	72.33	67.06	62.65
s119091748366	2259436	338915400	2259436	2198130	162841	1785.57	71.94	65.22	60.02	55.04
s119091749938	762508	114376200	762508	750446	162841	630.74	81.13	69.94	58.82	49
s119091750120	3213408	482011200	3213408	3192592	162841	2705.2	98.29	97.31	95.97	94.59
s119091750515	1248994	187349100	1248994	1182707	162841	973.66	63.05	55.1	48.83	44.27
s119091750718	2559542	383931300	2559542	2462576	162841	2015.13	78.48	72.92	68.36	63.81
s119091752336	985950	147892500	985950	973015	162841	820.49	87.93	78.67	69.85	61.15
s119091752347	1059086	158862900	1059086	1049974	162841	885.73	89.49	81.11	72.06	63.72
s119091752380	2001096	300164400	2001096	1979083	162841	1680.55	95.39	92.47	88.96	84.95
s119091752389	4366792	655018800	4366792	4333676	162841	3698.39	98.06	97.37	96.82	95.45
s119091752421	5017538	752630700	5017538	4989995	162841	4175.75	98.5	98.02	97.43	96.29
s119091752433	4260262	639039300	4260262	4226187	162841	3513.29	98.34	97.31	96.45	95.3
s119091752451	808806	121320900	808806	798080	162841	666.33	82.49	71.59	60.8	51.45
s119091752460	2295606	344340900	2295606	2279121	162841	1927.05	96.65	94.42	91.83	88.84
s119091752577	7914838	1187225700	7914838	7875603	162841	6654.61	98.83	98.48	98.34	97.93
s119091752584	2022220	303333000	2022220	2012287	162841	1713.89	96.47	94.3	90.46	86.8
s119091752596	2270752	340612800	2270752	2242439	162841	1851.39	96.66	94.55	91.4	87.74
s119091854364	1383622	207543300	1383622	1372615	162841	1159.18	92.93	86.81	81.04	74.25
s119091855424	6337204	950580600	6337204	6312430	162841	5299.97	98.8	98.15	97.74	97.09
s119091857716	1111868	166780200	1111868	1101861	162841	922.65	89.66	82.03	74	65.72
s119091858197	737564	110634600	737564	727566	162841	608.75	81.75	69.16	57.61	48.26
s119091858233	1248032	187204800	1248032	1237024	162841	1033.97	91.06	85.34	77.94	70.9
s119091860161	7635866	1145379900	7635866	7585436	162841	6409.11	98.66	98.35	97.66	97.32
s119091860171	4826538	723980700	4826538	4808052	162841	4071.45	98.61	98.15	97.3	96.36
s119091860181	3985900	597885000	3985900	3967756	162841	3350.88	98.09	97.16	95.99	94.67
s119091860282	2999534	449930100	2999534	2977501	162841	2513.77	97.35	95.63	94.02	91.68
s119091860455	1393670	209050500	1393670	1374383	162841	1141.03	92.4	86.39	80.32	73.8
s119091860509	1729636	259445400	1729636	1716256	162841	1475.63	95	91.36	86.62	81.61
s119091860533	981386	147207900	981386	971773	162841	826.42	88.41	79.39	70.02	60.75
s119091860754	347280	52092000	347280	340264	162841	288.56	51.15	35.54	24.72	17.78
s119091860768	1910958	286643700	1910958	1909645	162841	1610.43	94.19	91.09	87.15	83.12
s119091860782	2442196	366329400	2442196	2428883	162841	2070.02	96.53	94.9	91.73	88.21
s119091860795	1701078	255161700	1701078	1673208	162841	1384.87	94.14	90.42	85.59	80.29
s119091860806	866800	130020000	866800	860135	162841	725.14	84.67	75.22	65.29	56.05
s119091860827	3412718	511907700	3412718	3410726	162841	2912.43	88.17	84.15	79.53	75.76
s119091860834	2982168	447325200	2982168	2951544	162841	2484.53	97.67	95.92	94.42	92.39
s119091860862	898062	134709300	898062	891319	162841	757.69	85.99	76.87	66.99	58.3
s119091962045	1041562	156234300	1041562	1040698	162841	883.54	89.32	82.45	73.24	65.43
s119091963466	5467544	820131600	5467544	5446559	162841	4605.58	98.62	98.2	97.64	97.09
s119091964104	2958404	443760600	2958404	2947826	162841	2537.13	97.29	95.4	93.97	91.91
s119091967474	547300	82095000	547300	513959	162841	388.5	38.78	30.61	25.05	20.92
s119091967620	1230718	184607700	1230718	1216728	162841	1028.98	91.29	83.98	76.57	69.32
s119091968081	5383328	807499200	5383328	5380282	162841	4568.02	98.2	97.56	96.94	95.69
s119091968139	15690784	2353617600	15690784	15681262	162841	13310.75	95.24	93.73	92.58	91.72
s119091968167	2761832	414274800	2761832	2618811	162841	2251.63	66.9	62.13	57.82	54.79
s119091968175	2331082	349662300	2331082	2281529	162841	2011.49	73.77	66.79	62.91	58.46
s119091968187	2048716	307307400	2048716	2028032	162841	1612.66	67.54	61.26	55.44	50.6
s119091968194	2632680	394902000	2632680	2599230	162841	2074.54	64.01	59.31	55.24	51.82
s119091968213	1828050	274207500	1828050	1749586	162841	1481.78	63.96	58.27	53.44	49.45
s119091968239	4164406	624660900	4164406	4162375	162841	3546.75	97.92	97.26	96.03	95.05
s119091968246	3663458	549518700	3663458	3661485	162841	3158.21	97.42	95.93	94.27	92.85
s119091968253	1760154	264023100	1760154	1758543	162841	1467.59	73.95	67.16	61.97	56.9
s119092068972	1779908	266986200	1779908	1712983	162841	1420.67	73.58	66.1	60.85	55.87
s119092070482	955704	143355600	955704	901796	162841	766.68	46.74	39.4	34.64	31.01
s119092071158	897168	134575200	897168	827411	162841	664.08	58.65	50.1	42.89	37.25
s119092071853	4294638	644195700	4294638	4206765	162841	3458.8	79.14	74	69.43	65.5
s119092072366	1114954	167243100	1114954	1054989	162841	828.73	62.31	53.9	47.02	40.74
s119092073283	4067130	610069500	4067130	4039491	162841	3432.29	97.81	97.11	96	94.67
s119092073307	1258110	188716500	1258110	1246139	162841	1054.84	92.58	85.31	78.29	70.94
s119092073327	3046808	457021200	3046808	3044902	162841	2606.45	97.08	95.3	93.68	91.61
s119092073357	5853734	878060100	5853734	5850749	162841	4995.06	98.33	97.7	97.09	95.99
s119092073373	4875966	731394900	4875966	4873554	162841	4195.46	97.75	96.56	95.54	94.41
s119092073422	4178060	626709000	4178060	4013981	162841	3425.61	75.22	69.98	65.54	62.43
s119092175103	801274	120191100	801274	728702	162841	625.36	51.81	42.85	36.16	31.15
s119092278297	797108	119566200	797108	741296	162841	552.73	46.17	38.42	32.8	28.44
s119092278693	1395180	209277000	1395180	1337821	162841	1103.8	67.94	59.93	53.19	48.33
s119092379478	1543930	231589500	1543930	1530451	162841	1261.45	93.87	88.51	82.64	76.31
s119092381355	2356898	353534700	2356898	2340895	162841	1973.8	96.85	94.78	92.02	89.34
s119092382410	4957890	743683500	4957890	4955298	162841	4229.72	98.07	97.46	96.59	95.6
s119092382488	5118634	767795100	5118634	5116083	162841	4379.56	98.12	97.37	96.6	95.46
s119092382659	722544	108381600	722544	659582	162841	496.45	49.72	40.17	33.57	27.98
s119092383331	996326	149448900	996326	970605	162841	672.47	51.99	44.49	37.71	32.91
s119092383344	1043426	156513900	1043426	1011064	162841	776.28	52.66	44.46	38.66	34.36
s119092384292	2288480	343272000	2288480	2286988	162841	1928.03	96.36	93.97	91.31	88.12
s119092384310	4345128	651769200	4345128	4342650	162841	3710.24	87.86	84.47	81.03	77.6
s119092384380	1061392	159208800	1061392	1037598	162841	740.44	57.55	48.28	42.04	37.14
s119092384553	3668880	550332000	3668880	3666787	162841	3133.65	97.68	96.32	95.05	93.41
s119092384664	3970616	595592400	3970616	3968205	162841	3366.37	97.76	96.8	95.52	94.34
s119092385038	2278788	341818200	2278788	2276983	162841	1931.31	81.59	75.31	70.75	65.86
s119092385105	2774230	416134500	2774230	2772855	162841	2380.72	97.36	95.62	93.92	91.95
s119092385126	3133862	470079300	3133862	3131820	162841	2635.65	97.7	96.03	94.47	92.89
s119092385621	1903332	285499800	1903332	1884464	162841	1586.04	95.15	92.1	88.39	83.3
s119092385656	1826420	273963000	1826420	1825106	162841	1550.01	95.32	92.36	88.49	83.4
s119092386900	9024794	1353719100	9024794	9021319	162841	7758.35	98.53	98.2	97.71	97.49
s119092387726	3632778	544916700	3632778	3630633	162841	3093.15	97.36	96.18	94.52	93.2
s119092387935	1985838	297875700	1985838	1930963	162841	1599.88	74.11	66.58	60.91	56.09
s119092388014	1926320	288948000	1926320	1862490	162841	1555.21	66.35	60.02	55.22	51.26
s119092388608	4699922	704988300	4699922	4697637	162841	4014.26	98.05	97.19	96.34	95.32
s119092389015	3692532	553879800	3692532	3679021	162841	3135.67	98.01	97.01	95.65	94.34
s119092389135	7337726	1100658900	7337726	7334435	162841	6253.43	98.38	97.89	97.36	96.89
s119092389149	2440462	366069300	2440462	2438375	162841	2041.95	95.62	93.43	90.54	86.91
s119092389227	3385672	507850800	3385672	3383487	162841	2878.98	97.25	95.9	94.49	92.88
s119092390293	870964	130644600	870964	848676	162841	622.76	49.85	42.02	35.33	31.1
s119092390931	3222868	483430200	3222868	3221096	162841	2739.63	97.53	96.41	95.03	93.36
s119092392700	2285550	342832500	2285550	2224033	162841	1932.32	73.38	67.38	62.52	58.41
s119092392715	4931048	739657200	4931048	4928547	162841	4209.59	87.43	83.3	80.3	77.09
s119092392775	2816652	422497800	2816652	2815174	162841	2396.58	96.75	95.11	92.89	90.22
s119092392782	4515812	677371800	4515812	4493116	162841	3743.92	98.49	97.71	96.81	95.77
s119092392820	5545046	831756900	5545046	5542060	162841	4762.55	98.12	97.49	96.73	95.96
s119092392831	5186936	778040400	5186936	5183568	162841	4411.39	90.59	87.65	85.14	82.33
s119092392839	1171210	175681500	1171210	1082505	162841	890.06	55.99	48.13	42.13	36.59
s119092392852	1635118	245267700	1635118	1581021	162841	1305.77	69.15	61.81	55.9	50.78
s119092392859	3182570	477385500	3182570	3180130	162841	2723.98	85.85	80.95	76.45	72.69
s119092392897	3201716	480257400	3201716	3200053	162841	2727.37	97.3	95.34	93.9	92.15
s119092392942	8653452	1298017800	8653452	8648507	162841	7437.18	98.65	98.3	97.9	97.54
s119092392961	2941902	441285300	2941902	2925168	162841	2456.84	97.88	96.15	94.42	92.22
s119092392973	3572094	535814100	3572094	3569149	162841	3043.96	97.23	95.56	94.11	92.31
s119092392979	1504740	225711000	1504740	1411862	162841	1191.01	64.27	55.93	51.1	46.18
s119092392994	2466874	370031100	2466874	2455915	162841	2083.82	97.4	95.78	93.68	90.73
s119092393014	3682814	552422100	3682814	3680535	162841	3136.66	97.02	95.5	93.83	92.54
s119092393041	1911066	286659900	1911066	1850510	162841	1516.23	71.38	64.77	60.55	54.91
s119092393048	3003964	450594600	3003964	3001610	162841	2596.48	84.8	79.28	74.34	70.73
s119092393074	2255828	338374200	2255828	2201334	162841	1794.4	75.38	69.01	64.08	58.95
s119092400068	6731070	1009660500	6731070	6704217	162841	5603.02	98.66	98.41	97.93	97.36
s119092400641	3175084	476262600	3175084	3124892	162841	2546.29	76.75	70.7	66.22	62.45
s119092400713	1484818	222722700	1484818	1438330	162841	1115.57	66.76	59.49	53.15	48
s119092400983	4480350	672052500	4480350	4284936	162841	3758.58	73.07	67.32	63.75	60.59
s119092401000	1243968	186595200	1243968	1234106	162841	1047.28	92.78	87.17	79.7	73.58
s119092401034	2177256	326588400	2177256	2069339	162841	1624.47	66.87	60.33	54.69	50.03
s119092401041	1180028	177004200	1180028	1090372	162841	929.93	61.55	53.61	47.48	42.29
s119092401053	3114536	467180400	3114536	3105525	162841	2635.99	97.23	96.2	94.41	92.97
s119092401065	2330510	349576500	2330510	2216975	162841	1747.08	70.5	64.3	58.77	54.77
s119092401097	1996270	299440500	1996270	1913828	162841	1559.2	68.54	61.24	55.52	50.47
s119092401128	1791280	268692000	1791280	1704349	162841	1416.59	63.15	54.98	49.54	45.19
s119092401147	4918588	737788200	4918588	4863630	162841	4051.04	86.44	83.16	80.12	77.31
s119092401159	3555794	533369100	3555794	3480116	162841	2932.35	85.18	79.72	74.88	70.81
s119092494884	2059916	308987400	2059916	2047958	162841	1742.21	96.34	93.3	90.29	86.13
s119092498732	3139200	470880000	3139200	3069505	162841	2552.49	80.57	75.62	71.37	67.64
s119092499300	1041074	156161100	1041074	1033928	162841	864.01	90.24	82.33	73.42	65.43
s119092499311	3489502	523425300	3489502	3307983	162841	2837.52	71.64	66.74	62.64	59.5
s119092499332	1558556	233783400	1558556	1533321	162841	1203.4	60.22	53.31	48.09	43.35
s119092503916	1410056	211508400	1410056	1398984	162841	1189.1	94.34	89.78	84.29	77.71
s119092503995	2167802	325170300	2167802	2161118	162841	1859.43	96.57	94.6	91.9	89.02
s119092504524	2534934	380240100	2534934	2525425	162841	2124.49	97.56	96.23	93.89	91.69
s119092505246	1946156	291923400	1946156	1938338	162841	1622.34	96.22	92.86	89.06	84.31
s119092506063	2382920	357438000	2382920	2369706	162841	2016.83	97.08	95.39	93.64	91.32
s119092508681	2223784	333567600	2223784	2215644	162841	1867.59	97.21	94.97	92.96	89.24
s119092508717	282548	42382200	282548	276643	162841	231.88	45.36	26.09	15.22	9.04
s119092508724	3190832	478624800	3190832	3179935	162841	2730.62	97.54	96.57	95.12	93.55
s119092508735	11595800	1739370000	11595800	11555005	162841	9842.21	98.76	98.63	98.35	98.03
s119092508747	6085146	912771900	6085146	6070549	162841	5191.15	98.52	98.1	97.84	97.31
s119092508781	2887184	433077600	2887184	2878259	162841	2456.49	97.74	96.56	95.15	93.21
s119092508792	1758686	263802900	1758686	1745014	162841	1470.76	95.97	93.24	89.69	85.31
s119092508810	1642958	246443700	1642958	1637086	162841	1407.52	94.94	91.72	87.78	82.66
s119092609878	1799752	269962800	1799752	1783624	162841	1485.19	94.81	90.88	86.08	81.41
s119092611611	2808742	421311300	2808742	2796270	162841	2409.04	97.44	95.88	93.81	91.5
s119092613651	3075678	461351700	3075678	3059221	162841	2567.38	97.83	96.87	95.57	94.1
s119092615540	1093794	164069100	1093794	1085812	162841	937.15	90.75	83.66	76.46	67.88
s119092615566	1733896	260084400	1733896	1718733	162841	1417.36	95.1	90.92	86.56	81.48
s119092615608	1188168	178225200	1188168	1179663	162841	984.49	86.9	78.67	72.15	65
s119092615624	1599294	239894100	1599294	1589309	162841	1324.67	94.93	90.85	85.24	79.27
s119092716179	3138916	470837400	3138916	3113775	162841	2646.02	97.35	95.93	94.6	93.19
s119092716760	5444142	816621300	5444142	5425035	162841	4657.12	98.55	98	97.5	96.62
s119092716773	3300968	495145200	3300968	3282045	162841	2790.88	98.11	97.47	96.45	95.11
s119092717965	1332042	199806300	1332042	1322646	162841	1097.49	92.97	87.5	80.7	73.41
s119092720843	1952392	292858800	1952392	1936132	162841	1603.49	95.56	92.21	88.28	84.02
s119092720980	1323124	198468600	1323124	1313257	162841	1095.11	92.07	85.49	79.36	71.74
s119092822900	3085606	462840900	3085606	3069653	162841	2602.58	97.8	96.25	94.75	92.89
s119092926386	1272458	190868700	1272458	1266440	162841	1081.25	92.74	86.51	79.91	73.29
s119092929301	1264328	189649200	1264328	1259683	162841	1081.85	92.67	87.2	80.5	73.44
s119092929880	1142470	171370500	1142470	1133823	162841	962.13	91.39	85.13	77.22	69.25
s119092929895	1493572	224035800	1493572	1484210	162841	1267.98	94.46	90.15	85.18	79.62
s119093031751	1017222	152583300	1017222	1011788	162841	866.85	87.99	80.03	72.16	63.89
s119093031778	2065568	309835200	2065568	2056141	162841	1753.2	94.77	92.81	90.37	87.24
s119093033621	1014968	152245200	1014968	1006747	162841	849.28	90.31	82.01	72.81	63.97
s119100237581	4526764	679014600	4526764	4511402	162841	3874.73	95.88	95.3	94.69	93.69
s119100340216	865772	129865800	865772	859306	162841	729	86.93	76.89	67.01	57.19
s119100340234	2707378	406106700	2707378	2695053	162841	2289.95	95.16	93.87	92.35	90.56
s119100340243	2962172	444325800	2962172	2953263	162841	2527.75	97.84	96.55	94.89	92.97
s119100441235	2959852	443977800	2959852	2949613	162841	2533.7	95.34	94.16	92.54	90.53
s119100441719	1418060	212709000	1418060	1405560	162841	1168.33	92.98	87.43	81.37	75.07
s119100442198	1294642	194196300	1294642	1289830	162841	1100.85	93.29	87.79	81.59	74.13
s119100544360	2158092	323713800	2158092	2151203	162841	1852.66	96.25	93.94	91.01	87.54
s119100545129	1362282	204342300	1362282	1353872	162841	1156.08	92.03	87.53	82.29	75.81
s119100646501	2701040	405156000	2701040	2691246	162841	2293.54	95.28	94.08	92.32	90.3
s119100647326	4178732	626809800	4178732	4158614	162841	3563.86	98.52	97.78	97.03	96.15
s119100648383	2003804	300570600	2003804	1990144	162841	1665.59	96.85	94.56	91.82	88
s119100648911	1487216	223082400	1487216	1478421	162841	1262.92	91.86	88.26	82.73	77.29
s119100751491	3287554	493133100	3287554	3278558	162841	2825.63	97.65	96.18	94.65	92.76
s119100753199	2111708	316756200	2111708	2103789	162841	1786.17	95.76	93.44	90.93	87.01
s119100753999	419640	62946000	419640	415697	162841	351.42	64.74	45.55	32.44	23.13
s119100754028	4301232	645184800	4301232	4284104	162841	3660.92	98.1	97.03	96.24	94.95
s119100754074	1376166	206424900	1376166	1368173	162841	1156.46	93.63	88.85	82.16	75.68
s119100755281	1310194	196529100	1310194	1301519	162841	1101.66	94.06	88.66	82.19	74.75
s119100756979	2073386	311007900	2073386	2064981	162841	1757.82	95.88	93.6	90.41	86.99
s119100757000	996060	149409000	996060	991776	162841	850.87	89.49	80.84	71.96	63.63
s119100757007	2310986	346647900	2310986	2304228	162841	1976.37	96.57	94.32	91.73	88.73
s119100757511	3964004	594600600	3964004	3953200	162841	3404.79	98.51	97.78	96.69	95.39
s119100757970	10121026	1518153900	10121026	10087803	162841	8536.59	98.76	98.41	98.16	97.62
s119100758219	2398932	359839800	2398932	2386480	162841	2044.55	96.58	94.46	92.18	89.25
s119100758226	3328988	499348200	3328988	3318946	162841	2868.28	96.2	95.25	94.03	92.6
s119100758752	2738082	410712300	2738082	2727402	162841	2330.81	97.32	96.09	94.12	92.09
s119100758808	1182914	177437100	1182914	1177910	162841	1005.4	92.11	86.31	78.22	71.17
s119100759218	1873528	281029200	1873528	1865630	162841	1597.21	95.65	92.98	89.55	84.52
s119100759684	1612814	241922100	1612814	1607486	162841	1383.29	95.38	91.88	86.85	81.77
s119100760051	5158850	773827500	5158850	5145027	162841	4395.4	98.4	97.89	97.05	96.26
s119100760063	2222700	333405000	2222700	2215392	162841	1883.76	96.83	94.64	92.13	88.79
s119100760079	2925662	438849300	2925662	2916386	162841	2496.42	97.47	96.09	94.38	92.44
s119100760088	1907460	286119000	1907460	1899824	162841	1602.31	96.36	93.48	90.16	85.49
s119100760105	5269602	790440300	5269602	5252845	162841	4421.58	98.09	97.56	96.88	95.97
s119100760126	2656256	398438400	2656256	2646347	162841	2235.17	97.35	96.3	94.74	92.22
s119100760159	2453356	368003400	2453356	2440225	162841	2070.48	97.02	95.33	93.67	90.94
s119100760166	704542	105681300	704542	697950	162841	592.74	82.24	69.79	57.34	46.84
s119100760180	3097002	464550300	3097002	3087531	162841	2638	97.12	95.55	93.74	92.01
s119100760195	5137136	770570400	5137136	5124339	162841	4396.88	98.45	97.76	96.99	95.97
s119100760201	3894638	584195700	3894638	3878274	162841	3277.56	98.55	97.66	96.75	95.55
s119100860489	2546988	382048200	2546988	2537219	162841	2174.12	96.53	94.72	92.01	89.44
s119100862054	3507114	526067100	3507114	3491021	162841	2935.1	98.16	97.07	96.06	94.53
s119100862513	1425694	213854100	1425694	1415564	162841	1199.56	94.63	90.77	85.11	79.23
s119100862531	1527620	229143000	1527620	1509034	162841	1264.04	93.73	89.36	83.1	77.45
s119100862698	6189262	928389300	6189262	6162121	162841	5245.72	97.59	97.18	96.34	95.66
s119100862907	3242366	486354900	3242366	3225617	162841	2708.29	97.31	96.06	94.48	92.77
s119100862965	6381098	957164700	6381098	6361185	162841	5386.45	98.74	98.22	97.7	97.2
s119100863810	2048338	307250700	2048338	2028463	162841	1718.44	96.47	94.11	91.11	87.46
s119100864170	2068110	310216500	2068110	2057361	162841	1761.43	96.55	94.21	91.13	87.32
s119100864211	2261052	339157800	2261052	2251630	162841	1909.25	96.51	94.11	91.95	88.64
s119100864221	1821930	273289500	1821930	1810444	162841	1532.91	95.39	92.51	88.94	84.61
s119100864253	2180110	327016500	2180110	2173637	162841	1870.16	94.79	92.55	90.01	87.03
s119100864466	3164862	474729300	3164862	3153805	162841	2675.52	97.35	96.26	94.86	93.23
s119100865647	1715422	257313300	1715422	1706996	162841	1442.62	96.09	93.2	89.22	84.72
s119100865704	3868274	580241100	3868274	3847511	162841	3223.41	98.05	97.11	96.24	94.75
s119100866023	2608052	391207800	2608052	2590145	162841	2198.56	96.82	95.22	93.6	91.33
s119100867316	2814238	422135700	2814238	2797554	162841	2372.66	97.77	96.28	95.14	92.99
s119100867389	3455932	518389800	3455932	3426435	162841	2838.98	97.66	96.6	94.94	93.64
s119100867755	1797302	269595300	1797302	1791028	162841	1514.01	95.81	93.04	89.12	84.24
s119100868116	3241432	486214800	3241432	3225755	162841	2726.02	97.76	96.85	95.61	94.09
s119100868123	4913064	736959600	4913064	4895764	162841	4199.99	98.64	98.21	97.47	96.93
s119100868497	10800756	1620113400	10800756	10768802	162841	9174.34	99.03	98.75	98.62	98.37
s119100868591	2688530	403279500	2688530	2672184	162841	2270.76	97.22	95.84	94.13	91.87
s119100869660	1678668	251800200	1678668	1669178	162841	1417.5	95.33	92.38	88.33	83.79
s119100869704	3546884	532032600	3546884	3525499	162841	2978.9	97.83	96.98	96	94.43
s119100869852	6091128	913669200	6091128	6034663	162841	5030.7	98.33	97.82	97.22	96.62
s119100870715	2706404	405960600	2706404	2691474	162841	2261.31	96.8	95.15	92.94	90.41
s119100870782	2038944	305841600	2038944	2031533	162841	1752.52	96.61	94.61	91.6	87.82
s119100871823	1570934	235640100	1570934	1562792	162841	1313.22	94.23	90.8	85.53	79.99
s119100871838	3653816	548072400	3653816	3639568	162841	3082.44	97.26	96.55	95.37	94.2
s119100871845	2660594	399089100	2660594	2652208	162841	2279.56	95.27	93.55	91.61	89.33
s119100871852	1697896	254684400	1697896	1692789	162841	1471.1	93.78	90.19	85.96	81.61
s119100872541	5228852	784327800	5228852	5202505	162841	4446.08	98.52	98.16	97.15	96.49
s119100872568	1599324	239898600	1599324	1592496	162841	1355.23	95.51	92.37	87.96	82.27
s119100872599	1091118	163667700	1091118	1084016	162841	921.19	91.53	84.19	76	67.51
s119100872607	4911858	736778700	4911858	4896950	162841	4222.89	98.44	97.63	97.01	96.21
s119100872632	1865588	279838200	1865588	1856765	162841	1607.44	95.18	92.16	87.38	82.78
s119100872647	3335844	500376600	3335844	3313134	162841	2826.64	97.96	96.94	95.66	94.01
s119100872668	5526678	829001700	5526678	5511931	162841	4733.9	98.57	98.27	97.55	97.05
s119100872687	3994318	599147700	3994318	3978588	162841	3271.9	97.84	96.14	94.13	92.02
s119100872699	6069714	910457100	6069714	6049526	162841	5173.38	98.93	98.51	97.92	97.49
s119100872706	4289950	643492500	4289950	4272039	162841	3638.01	98.2	97.37	96.73	95.73
s119100872738	3183310	477496500	3183310	3161146	162841	2730.89	97.59	96.23	94.57	92.8
s119100872760	2036242	305436300	2036242	2024179	162841	1689.74	96.59	94.12	90.52	86.36
s119100872855	4271144	640671600	4271144	4244225	162841	3632.23	98.22	97.43	96.37	95.13
s119100872863	1291922	193788300	1291922	1282443	162841	1100.53	93.55	88.62	81.13	74.09
s119100872945	5231140	784671000	5231140	5212098	162841	4480.16	98.55	97.84	97.35	96.48
s119100872956	3624118	543617700	3624118	3611451	162841	3088.77	98.36	97.36	96.78	95.1
s119100872965	1534660	230199000	1534660	1526220	162841	1279.3	92.54	87.31	81.63	75.63
s119100872972	2087188	313078200	2087188	2074903	162841	1721.84	95.82	92.58	89.14	84.7
s119100872983	10720542	1608081300	10720542	10689592	162841	9129.7	99.1	98.9	98.69	98.36
s119100872990	4002656	600398400	4002656	3979950	162841	3386.85	98.06	97.18	96.01	94.84
s119100873012	1341140	201171000	1341140	1335073	162841	1140.73	92.98	88.28	81.88	74.63
s119100873042	2778200	416730000	2778200	2768081	162841	2338.48	97.87	96.63	94.93	93
s119100873050	8861806	1329270900	8861806	8839365	162841	7567.97	98.86	98.65	98.44	98.06
s119100873070	3336344	500451600	3336344	3321856	162841	2862.73	97.87	96.9	94.78	93.31
s119100873079	4014166	602124900	4014166	3993278	162841	3351.13	98.33	97.88	96.83	96.18
s119100975387	915536	137330400	915536	906374	162841	767.21	88.13	77.81	68.61	58.78
s119100975861	2829106	424365900	2829106	2820742	162841	2397.95	97.58	96.28	94.63	92.79
s119100976688	1589086	238362900	1589086	1579992	162841	1332.35	94.71	90.06	85.24	79.37
s119100976698	1338634	200795100	1338634	1326134	162841	1135.86	92.83	87.32	80.41	74.64
s119100977164	3893100	583965000	3893100	3875535	162841	3316.6	98.08	97.16	95.88	94.62
s119100977636	2018538	302780700	2018538	2004283	162841	1713.43	96.84	94.31	91.62	87.98
s119100977666	731358	109703700	731358	724216	162841	613.55	84.23	71.87	59.27	48.93
s119100979010	2169386	325407900	2169386	2156044	162841	1805.63	96.48	94.21	92.16	88.42
s119100979657	3835830	575374500	3835830	3817261	162841	3274.66	98.44	97.76	96.71	96.14
s119100980582	484028	72604200	484028	478347	162841	407.43	70.18	53.37	39.07	28.95
s119100980704	968248	145237200	968248	962982	162841	833.02	89.62	81.29	72.17	64.41
s119100981293	3921722	588258300	3921722	3907569	162841	3348.47	97.83	96.98	95.93	94.89
s119100981989	1231142	184671300	1231142	1224326	162841	1025.12	91.37	85.06	78.28	70.75
s119100982022	2777248	416587200	2777248	2760660	162841	2285.16	96.75	95.19	92.38	89.8
s119100982031	2680044	402006600	2680044	2669625	162841	2263.74	97.2	95.87	94.12	91.77
s119100982052	1478176	221726400	1478176	1472739	162841	1226.73	92.18	86.78	80.49	73.86
s119100983495	1865018	279752700	1865018	1855774	162841	1549.47	95.37	91.93	87.12	82.35
s119100983527	2926972	439045800	2926972	2919222	162841	2504.61	97.44	96.05	93.82	91.67
s119100983553	4961794	744269100	4961794	4945347	162841	4229.44	98.35	97.43	96.77	95.84
s119100983564	2304126	345618900	2304126	2297050	162841	1959.65	96.59	94.49	92.26	88.84
s119100983597	2653822	398073300	2653822	2639059	162841	2252.73	97.52	95.82	93.49	91.25
s119100983604	1028108	154216200	1028108	1017432	162841	870.05	90.24	81.41	73.2	64.55
s119100983611	3066460	459969000	3066460	3057361	162841	2609.92	97.18	95.57	93.97	92.24
s119100983639	7733946	1160091900	7733946	7703898	162841	6468.14	98.94	98.72	98.38	97.73
s119100983668	4024592	603688800	4024592	4012295	162841	3432.34	98.34	97.3	96.7	95.58
s119100983679	2285668	342850200	2285668	2272619	162841	1938.16	96.5	94.35	91.51	88.47
s119100983686	1795750	269362500	1795750	1787263	162841	1524.09	95.16	92.06	88.28	83.57
s119100983735	3728852	559327800	3728852	3711167	162841	3171.78	98.09	97.46	95.84	94.25
s119100983756	3425306	513795900	3425306	3411780	162841	2918.5	97.81	96.67	95.13	93.36
s119101084633	2605146	390771900	2605146	2597110	162841	2240.77	97.27	96.1	93.88	91.51
s119101085276	6804062	1020609300	6804062	6761661	162841	5712.31	98.73	98.34	98.04	97.54
s119101086626	1814816	272222400	1814816	1808902	162841	1557.22	95.79	93.09	89.18	85.29
s119101086758	5286040	792906000	5286040	4643593	162841	3750.14	83.78	78.48	74.39	70.88
s119101086879	494720	74208000	494720	488214	162841	410.88	71.37	53.44	40.46	29.06
s119101089205	1035618	155342700	1035618	1027535	162841	874.54	90.26	82.3	73.88	65.73
s119101089710	3285114	492767100	3285114	3270632	162841	2815.44	97.96	96.46	95.31	93.66
s119101090123	1615090	242263500	1615090	1610956	162841	1384.35	94.92	91.47	86.55	81.07
s119101091881	2483464	372519600	2483464	2472604	162841	2079.71	96.55	94.72	91.66	88.24
s119101091900	2650798	397619700	2650798	2630472	162841	2248.43	97.43	95.65	94	91.74
s119101091937	3526962	529044300	3526962	3514913	162841	2978.8	98.35	97.64	96.66	95.69
s119101192605	2761910	414286500	2761910	2261772	162841	1903.61	75.18	68.02	62.91	58.03
s119101193586	3582884	537432600	3582884	2953360	162841	2475.98	79.54	73.85	68.29	64.35
s119101196377	3862566	579384900	3862566	3579539	162841	1515.38	62.33	55.07	48.87	44.74
s119101196484	2000824	300123600	2000824	1427240	162841	1142.86	67.32	59.59	52.29	47.05
s119101196503	5984648	897697200	5984648	5046207	162841	4061.94	78.5	74	70.45	67.01
s119101299335	6477388	971608200	6477388	5599979	162841	4629.73	85.53	81.01	77.66	74.3
s119101299342	4920602	738090300	4920602	4303983	162841	3524.79	83.07	77.95	73.72	70.22
s119101301622	1586602	237990300	1586602	1026980	162841	824.36	60.37	51.23	44.62	39.22
s119101303719	2686598	402989700	2686598	2181388	162841	1752.96	71.18	64.72	58.26	53.6
s119101405344	2973064	445959600	2973064	2406180	162841	1970.13	73.72	67.2	61.53	57.46
s119101405349	3052684	457902600	3052684	2448350	162841	1969.34	76.98	70.13	65.29	59.91
s119101405362	4243188	636478200	4243188	3450917	162841	2796.24	81.19	75.86	71.46	66.51
s119101405865	3244926	486738900	3244926	2542372	162841	2066.44	75.41	69.13	63.78	59.14
s119101406342	965490	144823500	965490	959373	162841	816.75	90.32	81.08	72.13	62.93
s119101406883	7750520	1162578000	7750520	7168773	162841	5927.61	89.64	86.53	83.63	80.85
s119101406888	5906724	886008600	5906724	5390674	162841	4447.08	85.28	80.54	77.21	73.8
s119101406960	477166	71574900	477166	332096	162841	114.85	10.64	6.94	4.76	3.9
s119101406967	2791136	418670400	2791136	2484711	162841	1143.56	60.18	52.7	46.78	41.64
s119101407930	3207752	481162800	3207752	3196935	162841	2753.33	98.16	97.21	95.96	94.71
s119101408343	3761080	564162000	3761080	3413664	162841	1584.63	64.02	56.85	52.63	48.87
s119101409423	2767778	415166700	2767778	2758500	162841	2372.78	97.03	95.63	93.74	91.67
s119101410342	4279928	641989200	4279928	4268581	162841	3644.72	97.94	97.07	96.32	95.13
s119101410699	5453058	817958700	5453058	4799787	162841	3904.92	83.86	79.06	75.18	71.68
s119101410708	881074	132161100	881074	599426	162841	115.89	5.6	3.26	2.24	1.66
s119101411091	1862010	279301500	1862010	1855580	162841	1581.09	96.26	93.68	90.14	85.99
s119101412124	3160260	474039000	3160260	3141913	162841	2654.69	96.7	95.7	94.1	92.83
s119101412202	1582170	237325500	1582170	1577108	162841	1339.81	94.38	90.9	86.51	80.47
s119101412283	4054356	608153400	4054356	4039909	162841	3422.99	97.44	96.99	96.06	95.32
s119101413088	5296928	794539200	5296928	5279541	162841	4541.75	98.43	98.07	97.45	96.76
s119101413263	3379022	506853300	3379022	3366810	162841	2863.34	98.15	97.41	96.41	95.27
s119101413431	1366736	205010400	1366736	1361902	162841	1150.07	94.86	90.41	84.16	77.78
s119101413488	1911016	286652400	1911016	1899553	162841	1618.3	95.87	93.2	90.29	86.11
s119101413609	3027650	454147500	3027650	3005021	162841	2541.87	97.6	96.54	94.72	92.87
s119101413635	1234926	185238900	1234926	1228538	162841	1036.19	92.26	87.37	79.97	72.94
s119101413787	3580302	537045300	3580302	3569070	162841	3028.85	97.68	96.9	95.94	94.71
s119101413820	7631546	1144731900	7631546	7598227	162841	6517.07	98.29	97.86	97.62	97.19
s119101414098	2255802	338370300	2255802	2247396	162841	1925.26	96.82	94.86	92.09	89.66
s119101415969	4561820	684273000	4561820	4549602	162841	3897.65	98.1	97.65	97	96.31
s119101416115	2380828	357124200	2380828	2369721	162841	2029.58	96.19	94.24	91.94	89.75
s119101416514	1869954	280493100	1869954	1856969	162841	1571.39	95.73	93.08	89.77	85.26
s119101416520	3252802	487920300	3252802	3238918	162841	2757.17	97.6	96.51	95.42	94.23
s119101416530	3345460	501819000	3345460	3089096	162841	1171.43	55.5	47.52	41.59	37.45
s119101416561	5171970	775795500	5171970	5152370	162841	4386.2	98.17	97.55	96.9	96.15
s119101416690	3031302	454695300	3031302	2594894	162841	2183.7	72.7	65.98	60.54	56.27
s119101416753	2742286	411342900	2742286	2086812	162841	1632.16	71.12	64.35	57.69	52.88
s119101417612	1472192	220828800	1472192	1458492	162841	1245.43	94.9	90.87	85.77	79.85
s119101417659	2750730	412609500	2750730	2738748	162841	2353.1	97.72	96.23	94.87	92.84
s119101518278	6867366	1030104900	6867366	6297019	162841	5255.19	87.44	83.16	79.82	76.96
s119101520146	4176930	626539500	4176930	3480033	162841	2884.87	81.1	75.28	70.28	66.09
s119101520258	1267278	190091700	1267278	1262221	162841	1080.76	93.28	87.02	80.37	73.55
s119101520365	5072234	760835100	5072234	4738677	162841	2767.31	76.44	71.31	66.5	62.54
s119101520372	4035050	605257500	4035050	3573639	162841	2939.88	78.66	73.32	68.05	63.77
s119101520400	3803494	570524100	3803494	3171682	162841	2632.36	80.07	74.01	69.56	65.81
s119101520407	2730732	409609800	2730732	1837238	162841	1488.48	68.94	61.67	56.31	51.54
s119101520848	3924498	588674700	3924498	3608525	162841	2044.32	71.88	65.72	60.32	56.18
s119101521420	1830692	274603800	1830692	1217618	162841	1008.01	63.41	55.25	48.73	43.63
s119101522081	3229856	484478400	3229856	3213777	162841	2707.72	98.1	97.08	95.75	94.35
s119101522435	4511242	676686300	4511242	4232939	162841	1580.34	60.77	53.86	48.08	43.93
s119101522480	3634566	545184900	3634566	3031802	162841	2480.72	79.09	72.34	66.78	61.96
s119101522719	1433192	214978800	1433192	1421678	162841	1205.86	93.78	89.13	83.01	77.53
s119101523062	2633464	395019600	2633464	2354312	162841	1250.45	65.97	57.96	51.64	46.08
s119101523214	3620862	543129300	3620862	2667266	162841	2144.98	77.53	71.2	66.75	61.99
s119101523549	2713542	407031300	2713542	2485402	162841	1161.85	59.66	52.63	47.15	41.69
s119101523928	2600936	390140400	2600936	2152836	162841	1729.14	75.35	67.85	61.42	56.67
s119101523952	2511304	376695600	2511304	1882959	162841	1532.6	69.98	62.86	57.62	53.05
s119101523974	2699810	404971500	2699810	2064362	162841	1707.3	76.12	69.11	63.28	58.51
s119101524012	1642080	246312000	1642080	1633402	162841	1385.42	95.48	91.77	87.26	82.27
s119101524254	5646226	846933900	5646226	4693685	162841	3864.89	86.08	81.69	77.65	73.44
s119101524531	3158056	473708400	3158056	2501176	162841	2039.39	76.17	69.81	64.42	60.04
s119101524855	3771362	565704300	3771362	3497643	162841	1625.71	68.3	60.31	54.81	50.09
s119101524862	2691476	403721400	2691476	1837786	162841	1492.61	71.72	64.15	58.01	53.15
s119101525347	7324242	1098636300	7324242	6635412	162841	5329.51	81.54	77.12	73.26	70.04
s119101526211	1389222	208383300	1389222	1380231	162841	1175.82	93.83	89.42	82.95	76.32
s119101526225	1149314	172397100	1149314	1142145	162841	955.4	92.24	84.91	76.61	69.48
s119101526243	666340	99951000	666340	658552	162841	552.85	80.54	67.07	54.71	43.19
s119101526296	1791234	268685100	1791234	1781588	162841	1511.92	95.43	92.24	87.93	83.01
s119101526306	875758	131363700	875758	869591	162841	731.38	88.05	78.26	67.68	57.25
s119101526327	2955328	443299200	2955328	2938488	162841	2487.32	97.34	95.96	94.45	92.66
s119101526334	2478272	371740800	2478272	2467483	162841	2100.5	96.95	95.63	93.41	90.79
s119101526345	1459228	218884200	1459228	1448972	162841	1221.57	95.21	90.83	85.54	78.81
s119101526370	1413990	212098500	1413990	1399014	162841	1191.93	93.66	89.39	83.27	76.59
s119101629411	3716620	557493000	3716620	3356053	162841	2721.41	76.99	71.03	66.76	62.39
s119101629415	4676972	701545800	4676972	4034443	162841	3239.1	77.22	71.94	68.39	64.87
s119101629875	3455034	518255100	3455034	2740278	162841	2264.31	76.98	71.61	65.71	61.62
s119101630351	3690442	553566300	3690442	3440639	162841	1844	63.69	56.96	52.51	49.15
s119101630650	2071506	310725900	2071506	1542029	162841	1260.18	68.36	60.75	54.4	48.74
s119101631498	3978788	596818200	3978788	3773359	162841	2106.03	64.5	58.1	53.74	49.45
s119101631664	4342996	651449400	4342996	3320484	162841	2674.65	79.02	73.32	68.8	63.6
s119101632475	2328468	349270200	2328468	1771044	162841	1436.31	70.15	62.72	56.43	51.59
s119101632483	7861800	1179270000	7861800	7260222	162841	5920.72	87.08	83.06	79.76	76.84
s119101633654	2816132	422419800	2816132	2123093	162841	1732.57	75.13	68.11	62.74	57.78
s119101634227	1901182	285177300	1901182	1892998	162841	1612.45	96.61	94.26	90.84	86.35
s119101735627	5718764	857814600	5718764	5052447	162841	4190.77	85.44	80.93	76.24	73.03
s119101735919	2902284	435342600	2902284	2370470	162841	1952.68	72.11	64.81	60.34	55.42
s119101735947	2278322	341748300	2278322	1662298	162841	1358.56	70.41	63.52	57.16	52.45
s119101735966	2232706	334905900	2232706	2224904	162841	1885.98	96.3	94.49	91.69	89.01
s119101737636	3274364	491154600	3274364	2279495	162841	1834.24	69.86	62.88	57.73	54.02
s119101737818	6006362	900954300	6006362	5364683	162841	4421.56	85.47	80.75	76.05	72.86
s119101737876	4083606	612540900	4083606	3492681	162841	2823.88	78.47	72.74	67.91	63.63
s119101739101	3926848	589027200	3926848	3667465	162841	1666.09	64.91	57.57	51.42	46.1
s119101739259	927728	139159200	927728	923109	162841	780.83	88.05	78.73	69.42	59.74
s119101739969	4374520	656178000	4374520	4072216	162841	2360.29	73.87	67.42	62.94	58.28
s119101739999	2610392	391558800	2610392	2063375	162841	1637.68	71.06	64.35	57.94	53.71
s119101740442	4388428	658264200	4388428	3875554	162841	3178.08	80.98	75.3	70.73	66.84
s119101740661	4266642	639996300	4266642	3588824	162841	2923.75	80.85	75.09	70.87	67.3
s119101740778	4621860	693279000	4621860	3722745	162841	3029.63	81.06	75.96	71.83	67.36
s119101740834	2507136	376070400	2507136	1945989	162841	1620.9	73.15	66.25	60.84	55.43
s119101741129	3163958	474593700	3163958	2539875	162841	2100.68	75.54	69.89	64.29	59.94
s119101741662	1119556	167933400	1119556	1113684	162841	961.59	92.09	85.72	78.15	69.73
s119101842838	1266662	189999300	1266662	1261353	162841	1067.7	93.72	88.24	81.25	74.76
s119101842843	553316	82997400	553316	549754	162841	465.78	76.17	61.12	46.08	34.7
s119101843678	1401646	210246900	1401646	1396155	162841	1196.37	94.53	89.71	83.89	77.55
s119101844617	3937096	590564400	3937096	3925734	162841	3369.82	97.9	97.44	96.57	95.43
s119101844715	1146956	172043400	1146956	1138178	162841	945.33	90.78	83.19	75.46	67.87
s119101845213	1281364	192204600	1281364	1275135	162841	1079.71	93.59	88.46	81.14	74.19
s119101845610	1050346	157551900	1050346	1045851	162841	886.58	92.1	83.62	75.89	67.12
s119101845616	1860526	279078900	1860526	1851434	162841	1574.44	95.85	92.89	89.79	85.17
s119101845854	1502402	225360300	1502402	1495197	162841	1271.16	94.22	91.48	86.24	80.72
s119101846466	2438314	365747100	2438314	2423808	162841	2050.9	97.07	95.05	92.91	90.63
s119101846507	1162646	174396900	1162646	1155115	162841	986.32	92.25	85.44	78.04	70.67
s119101947817	852032	127804800	852032	844707	162841	710.91	86.81	76.09	66.08	56.02
s119101949105	1585476	237821400	1585476	1580339	162841	1347.85	95.66	92.3	87.87	81.68
s119101949729	2632164	394824600	2632164	2620980	162841	2235.32	96.97	95.57	93.32	91.15
s119102050848	4670950	700642500	4670950	4649251	162841	3971.29	97.82	97.16	96.19	95.6
s119102051911	702012	105301800	702012	698474	162841	598.65	83.48	70.4	59.17	47.41
s119102153907	785856	117878400	785856	780546	162841	655.02	86.38	75.48	63.28	52.44
s119102154119	2284934	342740100	2284934	2274642	162841	1897.76	96.83	95.04	92.3	88.8
s119102154126	951570	142735500	951570	947283	162841	809.94	88.17	79.51	70.7	62.05
s119102156086	2695506	404325900	2695506	2686032	162841	2275.55	97.4	96.06	94.5	92.15
s119102156621	2726268	408940200	2726268	2713375	162841	2299.9	97.08	95.71	94.3	91.74
s119102156652	1245804	186870600	1245804	1239131	162841	1024.59	91.87	85.02	77.17	70.71
s119102157760	1823316	273497400	1823316	1813754	162841	1536.31	93.93	91.19	87.65	83.31
s119102157774	2368716	355307400	2368716	2354960	162841	1998.21	96.58	94.81	92.61	89.68
s119102157801	599878	89981700	599878	590790	162841	493.69	77.67	62.43	48.9	38.49
s119102158917	1871602	280740300	1871602	1861002	162841	1596.17	94.45	92	88.5	84.76
s119102158929	1179202	176880300	1179202	1173570	162841	987.44	93.57	86.86	79.5	71.43
s119102159454	2584098	387614700	2584098	2576825	162841	2212.12	95.39	94.16	92.55	89.94
s119102159887	4610656	691598400	4610656	4597638	162841	3949.29	96.38	96.11	95.47	95.08
s119102160467	2166376	324956400	2166376	2157780	162841	1833.37	94.69	93.16	90.39	87.26
s119102160974	1676526	251478900	1676526	1670686	162841	1431.12	94.92	91.33	87.02	81.58
s119102161555	1274640	191196000	1274640	1265826	162841	1064.21	92.7	87.09	81.04	74.01
s119102162921	1460374	219056100	1460374	1453369	162841	1244.44	93.69	89.58	84.05	78.31
s119102162959	3621804	543270600	3621804	3612073	162841	3079.95	97.42	96.46	95.18	93.7
s119102163842	1822078	273311700	1822078	1811639	162841	1532.79	95.55	92.62	89.19	85
s119102166408	4858000	728700000	4858000	4846113	162841	4173.53	96.14	95.74	95.26	94.37
s119102166415	1773386	266007900	1773386	1767129	162841	1496.58	95.8	92.89	89.41	84.94
s119102166428	3224430	483664500	3224430	3214558	162841	2736.71	97.55	96.38	95.13	93.38
s119102166435	965908	144886200	965908	958181	162841	794.9	89.39	79.89	70.43	61.21
s119102166445	1958666	293799900	1958666	1944956	162841	1655.78	95.7	93.23	89.65	85.95
s119102166460	1575710	236356500	1575710	1568384	162841	1324.74	95.73	92.27	87.43	81.7
s119102166466	3165158	474773700	3165158	3155664	162841	2699.39	97.77	96.63	95.77	94.1
s119102166489	2023002	303450300	2023002	2016725	162841	1710.76	96.4	94.39	91.61	87.69
s119102166505	1733506	260025900	1733506	1727939	162841	1469.13	94.95	92.45	88.49	83.78
s119102166750	1089862	163479300	1089862	1080824	162841	918.18	90.74	84.15	76.12	67.78
s119102268343	5287748	793162200	5287748	5270982	162841	4436.88	98.25	97.82	97.29	96.73
s119102269322	3132130	469819500	3132130	3120838	162841	2674.52	97.59	96.6	95.21	93.23
s119102270087	1055876	158381400	1055876	1050086	162841	897.1	90.68	83.84	75.76	67.76
s119102270104	2786032	417904800	2786032	2779229	162841	2385.41	97.83	96.49	94.6	92.77
s119102270139	2064068	309610200	2064068	2043357	162841	1713.83	96.22	93.49	91.04	87.69
s119102271999	938614	140792100	938614	933545	162841	791.42	90.48	81.06	71.75	62.3
s119102272133	919064	137859600	919064	908543	162841	758.76	88.74	79.14	69.38	59.75
s119102274336	883452	132517800	883452	875360	162841	732.15	88.39	78.14	67.84	57.58
s119102274503	851456	127718400	851456	840814	162841	704.37	87.12	76.38	66	56.21
s119102274786	474636	71195400	474636	469511	162841	397.99	69.34	51.83	38.61	28.23
s119102275040	2519594	377939100	2519594	2510380	162841	2155.75	97.47	96.03	94.04	91.85
s119102275066	2204146	330621900	2204146	2191295	162841	1850.22	96.94	95.13	92.88	90.08
s119102275074	1478684	221802600	1478684	1472682	162841	1257.16	94.17	89.81	84.31	78.65
s119102275083	946550	141982500	946550	938359	162841	790.19	89.64	80.84	71.01	61.69
s119102378397	992162	148824300	992162	984920	162841	831.68	89.52	81.21	72.07	63.61
s119102381828	3950402	592560300	3950402	3936455	162841	3386.41	98.02	96.94	95.89	94.6
s119102381846	2486672	373000800	2486672	2472022	162841	2104.89	97.17	95.09	93.3	90.54
s119102381853	1831142	274671300	1831142	1823281	162841	1545.37	95.99	92.72	88.68	84.59
s119102381889	1883244	282486600	1883244	1869878	162841	1579.03	95.47	92.84	89.51	84.47
s119102381904	2581718	387257700	2581718	2573407	162841	2200.56	97.44	95.56	93.78	91.53
s119102484004	1533954	230093100	1533954	1518618	162841	1269.61	94.88	90.32	85.11	78.93
s119102484016	2179836	326975400	2179836	2172044	162841	1852.81	97.45	95.69	93.25	90.42
s119102485689	1117884	167682600	1117884	1110906	162841	948.04	91.23	84.41	75.89	68.7
s119102485818	1867178	280076700	1867178	1858366	162841	1585.66	95.82	93.05	88.78	85.16
s119102486120	4433338	665000700	4433338	4402091	162841	3752.43	98.08	97.43	96.36	95.16
s119102486574	1073826	161073900	1073826	1066615	162841	904.28	92.03	84.96	76.13	67.59
s119102486653	2749236	412385400	2749236	2739661	162841	2345.28	97.75	96.62	94.97	92.83
s119102486680	3119404	467910600	3119404	3108701	162841	2662.38	97.83	96.81	95.49	93.74
s119102488320	411230	61684500	411230	406916	162841	338.3	61.82	44.18	31.33	21.51
s119102592333	9198920	1379838000	9198920	9171484	162841	7921.37	98.83	98.54	98.36	98.1
s119102592342	3218902	482835300	3218902	3207282	162841	2749.47	97.7	96.75	94.73	93.44
s119102593563	2690032	403504800	2690032	2674942	162841	2252.32	96.37	94.65	92.94	90.38
s119102796474	2173220	325983000	2173220	2165154	162841	1847.17	97.04	95.33	93.18	89.99
s119102798575	1964288	294643200	1964288	1957676	162841	1683.37	96.27	93.99	91.04	87.87
s119102798653	1511004	226650600	1511004	1500967	162841	1278.07	94.6	90.47	85.2	78.78
s119102801018	2657918	398687700	2657918	2648452	162841	2268.05	97.76	96.56	94.88	93.04
s119102801099	3114064	467109600	3114064	3102391	162841	2651.08	98.25	97.34	96.35	94.67
s119102801357	2136422	320463300	2136422	2120750	162841	1790.44	95.95	93.29	90.7	86.88
s119102802960	2087320	313098000	2087320	2074743	162841	1744.58	96.6	94.35	91.37	88.08
s119102803869	3699604	554940600	3699604	3688509	162841	3177.49	98.16	97.1	95.97	94.62
s119102804924	2163360	324504000	2163360	2154739	162841	1822.75	96.16	94.32	91.32	88.62
s119102804984	3719912	557986800	3719912	3708032	162841	3171.35	98.13	97.21	96.35	94.92
s119102805991	2555216	383282400	2555216	2545855	162841	2186.9	97.07	95.01	93.48	91.16
s119102806418	3091994	463799100	3091994	3082420	162841	2753.81	58.06	57.77	57.37	57.18
s119102806457	637882	95682300	637882	631869	162841	530.18	80.63	66.15	53.15	41.64
s119102806465	9318538	1397780700	9318538	9279959	162841	8016.52	98.66	98.29	98.09	97.63
s119102807957	5940236	891035400	5940236	5921325	162841	5099.71	98.41	98.13	97.72	97.22
s119102808746	1547360	232104000	1547360	1537482	162841	1309.27	94.93	90.97	85.98	80.7
s119102808757	2399774	359966100	2399774	2385573	162841	2027.4	97.03	95.6	93.33	90.9
s119102808770	1502172	225325800	1502172	1492090	162841	1269.48	95.06	90.65	85.26	79.02
s119102809111	1744840	261726000	1744840	1738492	162841	1473.49	95.59	92.86	88.4	84.09
s119102909223	5930648	889597200	5930648	5910250	162841	5065.76	98.3	98.01	97.46	97.01
s119102911127	2412148	361822200	2412148	2402062	162841	2046.58	97.7	96.23	93.84	91.48
s119102911893	3249876	487481400	3249876	3236537	162841	2765.04	97.59	96.68	95.23	93.79
s119102912122	3218348	482752200	3218348	3209824	162841	2743.91	97.06	95.82	94.2	92.45
s119102912470	1330412	199561800	1330412	1320338	162841	1123.27	93.7	88.5	82.33	75.53
s119102912570	2574640	386196000	2574640	2560040	162841	2187.24	97.05	95.33	92.67	90.47
s119102912851	1716108	257416200	1716108	1709702	162841	1469.39	95.69	92.37	88.27	83.04
s119102914277	2707246	406086900	2707246	2698282	162841	2305.76	97.22	95.76	94.1	91.54
s119102914764	1701358	255203700	1701358	1689848	162841	1431.89	95.08	91.39	87.74	82.81
s119102916108	1334654	200198100	1334654	1329173	162841	1137.07	94.33	89.02	83.19	76.44
s119102916483	2999124	449868600	2999124	2979952	162841	2531.72	97.39	95.81	94.25	92.23
s119102916497	1890154	283523100	1890154	1879044	162841	1600.91	95.59	92.7	89.3	85.1
s119102917016	2174422	326163300	2174422	2165611	162841	1858.91	96.94	94.78	92.64	89.31
s119102917811	2059154	308873100	2059154	2047627	162841	1747.22	96.16	93.34	90.39	86.85
s119102918023	371932	55789800	371932	368900	162841	310.56	59.13	39.36	27.33	18.39
s119102918031	1556452	233467800	1556452	1546238	162841	1303.98	94.89	91.34	86.63	80.34
s119102918052	1355582	203337300	1355582	1349213	162841	1139.06	93.48	88.9	83.38	76.22
s119102918060	880894	132134100	880894	877731	162841	753.5	88.12	78.53	68.18	58.74
s119102918236	2004842	300726300	2004842	1992789	162841	1700.83	96.39	93.81	90.99	87.46
s119102918250	1678178	251726700	1678178	1672167	162841	1429.58	95.13	91.96	87.61	82.54
s119103021499	4476398	671459700	4476398	4463084	162841	3797.15	98.3	97.83	97.02	96.51
s119103022728	7556468	1133470200	7556468	7533167	162841	6553.21	98.62	98.18	97.71	97.38
s119103024269	1689574	253436100	1689574	1679964	162841	1423.63	95.98	93	88.5	83.74
s119103126146	6056108	908416200	6056108	6037382	162841	5203.09	98.72	98.4	97.84	97.49
s119103128801	3405678	510851700	3405678	3393743	162841	2903.09	97.99	97.12	96.02	95
s119103130810	684662	102699300	684662	679628	162841	573.85	83.92	70.34	58.31	46.57
s119103131012	1832524	274878600	1832524	1822711	162841	1555.49	95.76	93.03	89.14	84.89
s119111845347	1915612	287341800	1915612	1907630	162841	1627.58	96.51	93.83	91.03	86.86
s119111961171	2741512	411226800	2741512	2731140	162841	2347.79	96.99	95.41	93.5	91.31
s119112278517	4070966	610644900	4070966	4045716	162841	3427.15	97.93	97.28	96.37	95.26
s119112279018	10666366	1599954900	10666366	10631128	162841	9155.54	99.13	98.98	98.5	98.19
s119112279113	3974952	596242800	3974952	3954389	162841	3360.9	97.81	96.86	95.79	94.8
s119112281228	3907888	586183200	3907888	3889790	162841	3301.46	98.3	97.65	96.75	95.56
s119112486872	2922670	438400500	2922670	2900967	162841	2463.46	97.32	95.96	94.81	92.9
s119112487299	2189420	328413000	2189420	2171152	162841	1835.44	96.38	94.6	91.79	89.44
s119112501297	18076570	2711485500	18076570	18008448	162841	15669.03	98.78	98.53	98.26	97.95
s119112501349	2316798	347519700	2316798	2297283	162841	1931.81	96.48	94.55	91.82	89.27
s119112501373	4446398	666959700	4446398	4424436	162841	3789.17	98.24	97.67	96.7	95.74
s119112501385	2869758	430463700	2869758	2858031	162841	2408.69	97.29	95.7	93.77	91.16
s119112501399	3566208	534931200	3566208	3552559	162841	3026.52	97.99	97.07	96.16	95.03
s119112592326	2119886	317982900	2119886	2104730	162841	1791.47	96	93.52	91.06	87.53
s119112594650	2393872	359080800	2393872	2381350	162841	2010.52	96.56	95.14	92.47	90.02
s119112598833	2615450	392317500	2615450	2605501	162841	2237.37	97.86	96.97	95.66	93.81
s119112603210	1625228	243784200	1625228	1617617	162841	1355.3	95.48	91.57	87.14	81.18
s119112605881	1741570	261235500	1741570	1732288	162841	1457.58	96.89	94.69	90.88	86.13
s119120133181	2912054	436808100	2912054	2896600	162841	2457.72	97.45	95.85	94.1	92.24
s119120235600	1817360	272604000	1817360	1804426	162841	1521.84	95.51	92.75	89.29	84.47
s119120239130	3053914	458087100	3053914	3037947	162841	2528.04	97.4	96.27	94.62	92.29
s119120239637	1887026	283053900	1887026	1878084	162841	1580.81	96.09	93.28	89.31	85.03
s119120239906	26470184	3970527600	26470184	26389799	162841	23040.52	99.23	99.13	99	98.78
s119120240340	2527620	379143000	2527620	2515922	162841	2135.49	97.1	95.39	93.31	90.85
s119120241390	5155126	773268900	5155126	5135805	162841	4383.88	98.54	97.85	97.28	96.49
s119120241538	11577584	1736637600	11577584	11535908	162841	9874.25	98.96	98.81	98.49	98.27
s119120241769	4113634	617045100	4113634	4093525	162841	3453.56	98.1	97.41	96.49	95.53
s119120244184	22782832	3417424800	22782832	22716016	162841	19789.71	99	98.89	98.83	98.69
s119120244194	8957732	1343659800	8957732	8925221	162841	7574.18	98.78	98.46	98.29	97.92
s119120244215	1221824	183273600	1221824	1210630	162841	1018.35	91.94	85.34	78.07	70.28
s119120244500	5575384	836307600	5575384	5539403	162841	4692.85	98.65	98.19	97.58	97.1
s119120246038	1412890	211933500	1412890	1406686	162841	1197.71	94.34	89.69	83.06	76.9
s119120246685	3760260	564039000	3760260	3741649	162841	3165.96	97.8	96.66	95.52	93.97
s119120348351	10409490	1561423500	10409490	10360163	162841	8869.22	98.59	98.3	97.8	97.46
s119120349963	4505498	675824700	4505498	4483629	162841	3853.37	98.11	97.07	96.18	95.28
s119120350186	1772964	265944600	1772964	1761740	162841	1470.07	95.38	91.58	86.94	81.7
s119120350935	3831276	574691400	3831276	3815222	162841	3259.1	97.73	96.72	95.66	94.09
s119120352684	3609896	541484400	3609896	3594508	162841	3051.48	98.15	97.17	96.3	94.49
s119120353886	3053584	458037600	3053584	3033493	162841	2559.64	97.56	96.36	94.75	93.14
s119120354190	4619640	692946000	4619640	4592258	162841	3890.42	98.17	97.6	96.8	95.87
s119120355279	1863390	279508500	1863390	1853868	162841	1572.42	95.91	93.13	89.8	85.23
s119120355512	2408612	361291800	2408612	2395416	162841	2009.89	96.55	94.84	92.52	88.91
s119120355610	2563294	384494100	2563294	2538982	162841	2092.84	96.75	95.14	92.83	89.9
s119120356080	4756308	713446200	4756308	4739136	162841	4045.82	98.21	97.5	96.48	95.56
