# Supplementary material for: Pathogenic germline variants in BRCA1 and TP53 increase lung cancer risk in Chinese
Source: Cancer Med. 2023 Nov 6;12(23):21219–28. doi: 10.1002/cam4.6692 (PMC10726856; doi:10.1002/cam4.6692)
Supplement: Supplementary file 3 — Table S2 [file CAM4-12-21219-s006.xls]

## Sheet: Supplementary Table 2
Supplementary Table 2. Self-reported family cancer history of 218 lung cancer patients.
	Patients				Cancer type in family membersc									Notes:
No.	Gender	Age	Histopathologya	Smoking historyb	Father	Mother	Elder Brother-1	Elder Brother-2	Yonger Brother-1	Younger Brother-2	Elder Sister-1	Elder Sister-2	Yonger Sister-1
1	F	58	1	NA			A				A			aHistopathology
2	F	57	1	N		C								1=adenocarcinoma
3	F	42	1	N		D								2=squamous cell
4	F	47	1	N		B								3=small cell
5	F	69	1	N			X							4=other
6	F	70	1	N					A
7	F	41	1	N	E
8	F	69	1	N	F									bSmoking history
9	F	53	1	N	B									Y=smoker
10	F	76	1	N		G								N=never smoker
11	F	50	1	N	B	J								NA=not available
12	F	62	1	N			B	A
13	F	56	1	N			F
14	F	60	1	N	D									cCancer type
15	F	67	1	N			B							A=liver
16	F	52	1	N	B									B=lung
17	F	71	1	N	F									C=breast
18	F	70	1	N									D	D=pancreatic
19	F	62	1	N	F									E=esophageal
20	F	67	1	N	E									F= gastric
21	F	56	1	N	B									G=uterus
22	F	62	1	N		E								H=bladder
23	F	68	1	N		F								J=colorectal
24	F	52	1	N			H		A					L=gallbladder or biliary
25	F	54	1	N		F								M=ovarian
26	F	49	1	N	A	B								N=lymphoma
27	F	50	1	N	A									P=leukemia
28	F	61	1	N	F	F								Q=brain
29	F	64	1	N		G								R=prostate
30	F	69	1	N			E						E	S=renal
31	F	64	1	N			B							T=others (including thyroid, nasopharyngeal, larynx and bone)
32	F	56	1	N	B									X=not specified
33	F	67	1	N		D
34	F	69	1	N	B		B				B
35	F	77	1	N			L
36	F	39	1	N	A
37	F	59	1	N		G
38	F	56	1	N			F
39	F	55	1	N		J
40	F	65	1	N	B
41	F	37	1	N	J
42	F	72	1	N	A
43	F	73	1	N			B
44	F	56	1	N							F
45	F	73	1	N		F
46	F	65	1	N			A
47	F	71	1	N	B
48	F	56	1	N		B
49	F	66	1	N	J
50	F	70	1	N	F
51	F	57	1	N									M
52	F	56	1	N			B
53	F	65	1	N	F				A
54	F	72	1	N					A
55	F	40	1	N	D
56	F	57	1	N		J
57	F	74	1	N		F					C
58	F	63	1	N									F
59	F	38	1	N		D
60	F	62	1	N		A
61	F	53	1	N	B
62	F	48	1	N		F
63	F	56	1	N		B
64	F	61	1	N	N
65	M	75	1	N			F
66	M	55	1	N		N
67	M	68	1	Y			B
68	M	51	1	Y	N
69	M	59	1	Y	E
70	M	54	1	Y							P
71	M	41	1	Y	A
72	M	70	1	Y			H
73	M	63	1	Y		E
74	M	62	1	Y		X
75	M	65	1	NA	E
76	M	66	1	Y			E
77	M	74	1	Y		E	X				X		Q
78	M	55	1	Y		B
79	M	62	1	NA	B
80	M	60	1	Y	A
81	M	56	1	Y	F
82	M	60	1	Y			F
83	M	66	1	Y		D
84	M	65	1	Y		B
85	M	68	1	Y		G
86	M	56	1	Y					B
87	M	52	1	Y	F	F					A	J
88	M	44	1	NA		E	A
89	M	68	1	Y					B
90	M	64	1	Y			A
91	M	67	1	Y			A		A
92	M	58	1	Y			B
93	M	55	1	NA		B
94	M	63	1	Y	B
95	M	70	1	NA		E
96	M	65	1	Y		X
97	M	66	1	Y	X
98	M	67	1	Y	B
99	M	68	1	Y		M					B
100	M	73	1	Y					F
101	M	65	1	N		P
102	M	59	1	N		B
103	M	40	1	N	B
104	M	67	1	Y		J
105	M	57	1	Y		B
106	M	60	1	Y	J		D
107	M	67	1	N	B
108	M	70	1	Y					B
109	M	50	1	N	A
110	M	44	1	N	B
111	M	72	1	Y	L
112	M	70	1	Y	E
113	M	52	1	Y		B
114	M	52	1	Y		E
115	M	74	1	Y		G
116	M	40	1	NA		B
117	M	50	1	NA					A
118	M	57	1	N			B
119	M	67	1	Y	B
120	M	73	1	Y	F	J			E
121	M	64	1	NA		E
122	M	55	1	Y	F	B			T
123	M	58	1	NA	B
124	M	56	1	Y	T
125	M	64	1	Y	A	B
126	M	58	1	NA	E						E
127	M	49	1	Y		E	A				C
128	M	57	1	Y		E
129	M	62	1	Y	E	G
130	M	57	1	NA	B	F
131	M	66	1	NA	F
132	M	48	1	NA		E
133	M	55	1	Y	B
134	M	75	1	Y	B
135	M	65	1	Y					N
136	M	60	2	Y	B
137	M	53	2	Y	B	B
138	M	60	2	Y	X	X
139	M	53	2	Y							A
140	M	62	2	Y	F
141	M	38	2	Y	F
142	M	67	2	NA	A
143	F	75	2	N					E
144	M	67	2	Y			B	B
145	M	54	2	NA	R
146	M	66	2	Y		A
147	M	74	2	Y			B
148	M	57	2	Y	A
149	M	55	2	Y		B
150	M	63	2	Y			E
151	M	63	2	Y	B
152	M	62	2	Y			L
153	M	57	2	Y					S
154	M	68	2	Y		D
155	M	64	2	Y			B
156	F	64	2	N		G
157	M	78	2	Y	E
158	M	73	2	Y							G
159	M	77	2	Y							B
160	M	63	2	Y	F		B
161	M	54	2	Y		B
162	M	79	2	Y					B
163	M	59	2	Y	F
164	M	42	2	N		G
165	M	65	2	Y		E	E		E
166	M	46	2	Y		B
167	M	68	2	Y							D
168	M	66	2	Y							B
169	M	66	2	Y			B
170	M	71	2	Y	E
171	M	53	2	Y	E
172	M	68	2	Y					B
173	M	67	2	N	E
174	M	62	2	Y		E
175	F	55	2	N		A	A
176	M	69	2	Y		F
177	M	57	2	Y	B	B
178	M	54	2	Y	B
179	M	56	3	Y	B
180	F	55	3	NA		A
181	M	67	3	Y	F
182	M	67	3	Y					A	F
183	M	70	3	Y	E	C							F
184	F	63	3	N	F
185	M	49	3	Y			L
186	M	51	3	NA	E	B
187	M	67	3	Y	A
188	F	58	3	N	E
189	M	56	3	NA		B
190	M	64	3	Y	E		Q
191	M	49	3	Y	A
192	F	61	3	N	A
193	M	64	3	Y	A
194	M	76	3	Y			E
195	M	72	3	Y	E
196	M	75	3	N		T
197	M	73	3	Y							C
198	F	65	3	N					A
199	M	64	3	Y									Q
200	M	68	3	Y		E					Q
201	M	65	3	Y		E
202	M	57	3	Y	F
203	F	68	3	N		F
204	F	66	3	N	F
205	F	49	3	N	E	E
206	M	51	3	Y	B	E
207	M	57	3	Y							Q
208	F	69	3	N		A
209	F	61	3	NA	B		B				B
210	M	55	3	Y		D
211	M	65	3	Y			A
212	F	64	3	N		B	X
213	F	73	3	N		F
214	M	65	3	NA			F						T
215	M	66	3	Y									A
216	M	48	3	Y	E
217	M	63	4	Y	H	G
218	M	70	4	Y			B
