# Supplementary material for: Pathogenic germline variants in BRCA1 and TP53 increase lung cancer risk in Chinese
Source: Cancer Med. 2023 Nov 6;12(23):21219–28. doi: 10.1002/cam4.6692 (PMC10726856; doi:10.1002/cam4.6692)
Supplement: Supplementary file 4 — Table S3 [file CAM4-12-21219-s001.xls]

## Sheet: Supplementary Table 3
Supplementary Table 3. Summary of 25 P/LP variants identified in lung cancer patients.
Gene	Chr.	Start	End	Ref	Alt.	cDNA change	AA Change	No. of carrier	Histopathology	Gender	Age	Smoking status	Family history
ATM*	chr11	108284408	108284408	C	T	c.C3928T	p.Gln1310Ter	1	Other	M	71	Yes or ever	None.
ATM	chr11	108312409	108312409	A	G	c.5919-2A>G	splicing	1	Adenocarcinoma	F	68	Never	None.
ATM	chr11	108329120	108329120	C	T	c.C7189T	p.Gln2397Ter	1	Adenocarcinoma	F	61	Never	None.
ATM	chr11	108331951	108331952	AG	-	c.7702_7703del	p.Arg2568fs	1	Adenocarcinoma	F	41	Never	None.
BRCA1	chr17	43094066	43094066	C	A	c.G1465T	p.Glu489Ter	1	Small cell	M	51	Yes or ever	None.
BRCA1	chr17	43093586	43093586	C	A	c.G1945T	p.Glu649Ter	1	Squamous cell	M	70	Yes or ever	None.
BRCA1*	chr17	43093570	43093570	-	T	c.1960dupA	p.Lys654fs	1	Adenocarcinoma	M	37	Yes or ever	None.
BRCA1	chr17	43093420	43093421	TT	-	c.2110_2111del	p.Asn704fs	1	Squamous cell	M	38	Yes or ever	His father had gastric cancer.
BRCA1	chr17	43092133	43092134	AA	-	c.3397_3398del	p.Leu1133fs	1	Squamous cell	M	61	Yes or ever	None.
BRCA1	chr17	43071113	43071113	T	A	c.A4801T	p.Lys1601Ter	1	Squamous cell	M	63	Yes or ever	None.
BRCA2	chr13	32319076	32319076	G	A	c.68-1G>A	splicing	1	Small cell	M	48	Yes or ever	None.
BRCA2	chr13	32337161	32337164	AAAC	-	c.2808_2811delAAAC	p.Ala938Profs	1	Adenocarcinoma	M	49	Yes or ever	His mother had esophageal cancer; his sister had breast cancer; his brother had liver cancer.
BRCA2*	chr13	32338592	32338592	A	-	c.4237delA	p.Lys1413fs	1	Adenocarcinoma	F	70	Never	None.
BRCA2	chr13	32338718	32338718	G	T	c.G4363T	p.Glu1455Ter	1	Adenocarcinoma	F	56	Never	Her mother had lung cancer.
BRCA2	chr13	32339519	32339520	AG	-	c.5164_5165del	p.S1722fs	1	Adenocarcinoma	F	54	Never	None.
BRCA2	chr13	32340314	32340314	C	T	c.C5959T	p.Gln1987Ter	1	Adenocarcinoma	F	63	Never	None.
BRCA2	chr13	32394814	32394814	C	T	c.C9382T	p.Arg3128Ter	1	Adenocarcinoma	F	40	Never	Her father had pancreatic cancer.
CHEK2	chr22	28725278	28725278	G	A	c.C409T	p.Arg137Ter	1	Adenocarcinoma	M	35	Yes or ever	None.
CHEK2	chr22	28725040	28725040	T	A	c.A529T	p.Lys177Ter	1	Squamous cell	M	54	Not available	His father had prostate cancer.
PALB2	chr16	23629642	23629642	G	A	c.C2512T	p.Glu838Ter	1	Adenocarcinoma	M	66	Not available	None.
PALB2	chr16	23629986	23629987	AT	-	c.2167_2168del	p.Met723fs	1	Adenocarcinoma	M	55	Yes or ever	His father had gastric cancer; his mother had lung cancer; his brother had nasopharyngeal cancer.
PALB2	chr16	23635795	23635795	G	A	c.C751T	p.Gln251Ter	1	Squamous cell	M	57	Yes or ever	His brother had renal cancer.
PALB2*	chr16	23635804	23635804	C	-	c.742delG	p.Val248fs	1	Small cell	F	47	Never	None.
TP53	chr17	7675095	7675095	C	T	c.G517A	p.Val173Met	1	Adenocarcinoma	F	38	Never	None.
TP53	chr17	7673534	7673534	C	T	c.993+1G>A	splicing	1	Adenocarcinoma	M	47	Yes or ever	None.
Variants in red were also detected in controls.
*These variants were not recorded in ClinVar.
