# Supplementary material for: Pathogenic germline variants in BRCA1 and TP53 increase lung cancer risk in Chinese
Source: Cancer Med. 2023 Nov 6;12(23):21219–28. doi: 10.1002/cam4.6692 (PMC10726856; doi:10.1002/cam4.6692)
Supplement: Supplementary file 5 — Table S4 [file CAM4-12-21219-s002.xls]

## Sheet: Supplementary Table 4
Supplementary Table 4. Summary of 150 P/LP variants identified in controls.
Gene	Chr.	Start	End	Ref	Alt.	cDNA change	AA Change	Gender	Age	No. of carrier
APC	chr5	112766411	112766411	G	A	c.220+1G>A	splicing	M	52	1
ATM	chr11	108245000	108245000	C	T	c.875C>T	p.Pro292Leu	M	36	3
ATM*	chr11	108247047	108247051	AGAGG	-	c.985_989del	p.Arg329fs	M	30	1
ATM*	chr11	108252846	108252846	T	-	c.1832delT	p.Ile611fs	M	34	1
ATM*	chr11	108257564	108257564	-	A	c.2335dupA	p.Asn778fs	M	36	1
ATM	chr11	108258984	108258984	A	G	c.2377-2A>G	splicing	M	45	1
ATM	chr11	108267344	108267344	T	C	c.2638+2T>C	splicing	M	33	1
ATM	chr11	108271147	108271147	G	A	c.2921+1G>A	splicing	M	31	1
ATM*	chr11	108271381	108271402	TTTCTTACAGTAATTGGAGCAT	-	c.3052_3073del	p.Phe1018fs	M	43	1
ATM*	chr11	108279540	108279540	C	-	c.3334delC	p.Pro1112fs	M	30	1
ATM*	chr11	108281115	108281115	G	-	c.3523delG	p.Ala1175fs	M	47	1
ATM	chr11	108282838	108282842	TTTTA	-	c.3712_3716delTTATT	p.Leu1238Lysfs	M	36	1
ATM*	chr11	108292756	108292756	-	ACCCC	c.4574_4575insACCCC	p.Ile1525fs	M	29	1
ATM*	chr11	108293369	108293369	T	A	c.4668T>A	p.Tyr1556Ter	M	28	1
ATM*	chr11	108302917	108302917	G	A	c.5384G>A	p.Trp1795Ter	M	42	1
ATM	chr11	108304687	108304688	TT	-	c.5511_5512delTT	p.Phe1837Leufs	F	45	1
ATM	chr11	108304782	108304782	-	T	c.5605dupT	p.Gly1868fs	M	46	1
ATM	chr11	108304801	108304801	C	T	c.5623C>T	p.Arg1875Ter	M	32	1
ATM	chr11	108307914	108307914	C	T	c.5692C>T	p.Arg1898Ter	M	31	1
ATM	chr11	108307928	108307928	-	A	c.5712dupA	p.Ser1905fs	M	36	1
ATM	chr11	108312409	108312409	A	G	c.5919-2A>G	splicing	F	28	1
ATM*	chr11	108321299	108321304	AGAGTA	-	c.6453_6456del	p.Arg2151fs	M	52	1
ATM*	chr11	108327671	108327671	C	A	c.7002C>A	p.Tyr2334Ter	M	35	1
ATM*	chr11	108332013	108332013	-	A	c.7765dupA	p.Pro2588fs	M	33	1
ATM	chr11	108332851	108332855	TTATA	-	c.7886_7890delTATTA	p.Ile2629Serfs	M	30	1
ATM	chr11	108335080	108335080	G	A	c.8122G>A	p.Asp2708Asn	M	47	1
ATM	chr11	108343326	108343326	C	G	c.8373C>G	p.Tyr2791Ter	F	48	1
ATM	chr11	108345869	108345869	C	T	c.8545C>T	p.Arg2849Ter	M	48	1
ATM*	chr11	108353804	108353804	G	T	c.8710G>T	p.Glu2904Ter	M	33	1
ATM	chr11	108365103	108365104	TT	-	c.8873_8874delTT	p.Phe2958Terfs	M	29	1
ATM	chr11	108365336	108365337	AG	-	c.9001_9002delAG	p.Ser3001Phefs	M	64	1
ATM	chr11	108365360	108365360	G	A	c.9023G>A	p.Arg3008His	M	30	2
BRCA1*	chr17	43095912	43095912	G	A	c.604C>T	p.Gln202Ter	M	39	1
BRCA1	chr17	43094603	43094603	G	A	c.928C>T	p.Gln310Ter	M	28	1
BRCA1	chr17	43094549	43094550	AT	-	c.981_982del	p.Thr327_Cys328insTer	M	42	1
BRCA1	chr17	43094231	43094231	-	G	c.1299dup	p.Ser434fs	M	32	1
BRCA1	chr17	43093774	43093774	G	-	c.1757delC	p.Pro586Leufs	M	34	1
BRCA1	chr17	43093393	43093393	G	C	c.2138C>G	p.Ser713Ter	M	38	1
BRCA1	chr17	43093053	43093054	TG	-	c.2475_2476delCA	p.Thr826fs	M	28	1
BRCA1	chr17	43092959	43092959	G	A	c.2572C>T	p.Gln858Ter	M	50	1
BRCA1	chr17	43092914	43092914	A	-	c.2617delT	p.Ser873Glnfs	M	38	1
BRCA1	chr17	43092388	43092388	C	-	c.3143del	p.Gly1048fs	F	43	1
BRCA1*	chr17	43092177	43092177	-	TGAACTA	c.3353_3354insTAGTTCA	p.Gln1118fs	M	39	1
BRCA1	chr17	43091783	43091783	C	A	c.3748G>T	p.Glu1250Ter	M	32	1
BRCA1	chr17	43091760	43091761	CT	-	c.3768_3769delAG	p.Glu1257fs	M	36	1
BRCA1*	chr17	43091743	43091752	AATGATAATA	-	c.3779_3788del	p.Leu1260fs	M	30	1
BRCA1	chr17	43091463	43091466	TTGA	-	c.4065_4068delTCAA	p.Asn1355Lysfs	M	37	1
BRCA1*	chr17	43076505	43076505	T	-	c.4467delA	p.Lys1489fs	M	31	1
BRCA1*	chr17	43076487	43076487	C	G	c.4484+1G>C	splicing	M	34	1
BRCA1	chr17	43057075	43057075	C	G	c.5254G>C	p.Ala1752Pro	M	48	1
BRCA1	chr17	43045793	43045800	TGCCCAAT	-	c.5470_5477delATTGGGCA	p.Ile1824Aspfs	M	36	3
BRCA2	chr13	32316420	32316421	AG	-	c.-39-1_-39delGA	splicing	M	29	3
BRCA2	chr13	32326614	32326614	G	A	c.631+1G>A	splicing	M	29	1
BRCA2	chr13	32329445	32329446	AG	-	c.635_636delGA	p.Arg212Lysfs	M	40	1
BRCA2	chr13	32329468	32329469	TG	-	c.658_659del	p.Val220fs	M	33	1
BRCA2*	chr13	32332778	32332778	A	T	c.1300A>T	p.Lys434Ter	M	49	1
BRCA2	chr13	32333272	32333276	ATCTT	-	c.1796_1800del	p.Thr598_Ser599insTer	M	46	1
BRCA2	chr13	32336380	32336381	AT	-	c.2025_2026delAT	p.Cys676fs	M	38	1
BRCA2	chr13	32336450	32336450	C	T	c.2095C>T	p.Gln699Ter	M	35	1
BRCA2*	chr13	32336630	32336630	C	-	c.2275delC	p.Leu759fs	M	47	1
BRCA2*	chr13	32336661	32336661	T	-	c.2306delT	p.Leu769fs	M	41	1
BRCA2	chr13	32337161	32337164	AAAC	-	c.2808_2811delAAAC	p.Ala938Profs	M	47	1
BRCA2	chr13	32337185	32337185	A	T	c.2830A>T	p.Lys944Ter	F	42	1
BRCA2	chr13	32337464	32337464	C	T	c.3109C>T	p.Gln1037Ter	M	35	2
BRCA2*	chr13	32337510	32337510	-	AA	c.3155_3156insAA	p.Ala1052fs	M	36	1
BRCA2*	chr13	32337896	32337896	C	T	c.3541C>T	p.Gln1181Ter	M	59	1
BRCA2	chr13	32338074	32338075	TG	-	c.3720_3721delTG	p.Leu1240_Phe1241insTer	M	39	1
BRCA2*	chr13	32338192	32338192	-	GATAAAAC	c.3837_3844dupGATAAAAC	p.Val1283Ilefs	M	56	1
BRCA2	chr13	32338209	32338209	A	-	c.3860delA	p.Asn1287fs	M	31	1
BRCA2*	chr13	32338541	32338541	C	T	c.4186C>T	p.Gln1396Ter	M	40	1
BRCA2	chr13	32338598	32338598	G	T	c.4243G>T	p.Glu1415Ter	M	29	1
BRCA2	chr13	32339249	32339250	AG	-	c.4894_4895delAG	p.Ser1632fs	M	42	1
BRCA2	chr13	32339290	32339291	AG	-	c.4936_4937delAG	p.Glu1646fs	M	37	1
BRCA2	chr13	32339320	32339320	C	A	c.4965C>A	p.Tyr1655Ter	M	29	1
BRCA2	chr13	32339519	32339520	AG	-	c.5164_5165delAG	p.Ser1722Tyrfs	M	33	1
BRCA2	chr13	32339550	32339550	T	-	c.5195delT	p.Leu1732fs	M	56	1
BRCA2*	chr13	32339581	32339581	-	A	c.5227dupA	p.Asn1742fs	M	31	1
BRCA2	chr13	32339699	32339699	-	A	c.5351dupA	p.Asn1784Lysfs	M	46	1
BRCA2	chr13	32339929	32339932	AATT	-	c.5576_5579del	p.Ile1859fs	M	47	1
BRCA2	chr13	32340000	32340000	C	A	c.5645C>A	p.Ser1882Ter	M	42	1
BRCA2	chr13	32340073	32340074	CT	-	c.5718_5719CT[2]	p.Leu1908fs	F	25	1
BRCA2	chr13	32340219	32340219	C	G	c.5864C>G	p.Ser1955Ter	M	40	1
BRCA2*	chr13	32340283	32340283	-	A	c.5929dupA	p.Gly1976fs	M	35	1
BRCA2*	chr13	32340487	32340490	CTTT	-	c.6132_6135delCTTT	p.Gly2044fs	M	38	1
BRCA2*	chr13	32340492	32340492	C	A	c.6137C>A	p.Ser2046Ter	M	44	1
BRCA2*	chr13	32340754	32340755	AA	-	c.6399_6400delAA	p.Ser2133fs	M	37	1
BRCA2	chr13	32340757	32340761	TAACT	-	c.6405_6409delCTTAA	p.Asn2135Lysfs	M	48	3
BRCA2	chr13	32340761	32340767	TTAAATG	-	c.6408_6414del	p.Asn2137fs	M	43	1
BRCA2	chr13	32340845	32340845	C	T	c.6490C>T	p.Gln2164Ter	M	35	1
BRCA2*	chr13	32357747	32357747	T	A	c.7623T>A	p.Tyr2541Ter	M	33	1
BRCA2*	chr13	32362542	32362542	G	-	c.7825delG	p.Gly2609fs	M	40	1
BRCA2	chr13	32370401	32370401	G	A	c.8332-1G>A	splicing	M	32	1
BRCA2	chr13	32370434	32370434	G	A	c.8364G>A	p.Trp2788Ter	M	38	1
BRCA2	chr13	32379380	32379383	AAAC	-	c.8820_8823del	p.Gln2941fs	M	33	1
BRCA2	chr13	32379513	32379513	C	G	c.8951C>G	p.Ser2984Ter	M	36	1
BRCA2	chr13	32379819	32379819	T	-	c.9025delT	p.Tyr3009fs	M	28	1
BRCA2*	chr13	32379866	32379869	AACA	-	c.9070_9073delAACA	p.Asn3024fs	M	46	1
BRCA2	chr13	32394687	32394687	A	G	c.9257-2A>G	splicing	M	47	1
BRCA2	chr13	32398266	32398266	G	-	c.9753delG	p.Lys3251Asnfs	M	43	1
CDH1	chr16	68737417	68737417	T	C	c.2T>C	p.Met1Thr	M	35	1
CDH1*	chr16	68813351	68813351	A	-	c.1176delA	p.Val392fs	M	49	1
CHEK2	chr22	28734439	28734439	G	A	c.283C>T	p.Arg95Ter	M	30	1
CHEK2	chr22	28725278	28725278	G	A	c.409C>T	p.Arg137Ter	M	51	2
CHEK2	chr22	28725254	28725254	G	A	c.433C>T	p.Arg145Trp	M	47	2
CHEK2*	chr22	28710059	28710059	C	-	c.793delG	p.Asp265fs	M	49	1
CHEK2*	chr22	28703515	28703515	C	-	c.898delG	p.Val300fs	M	32	1
CHEK2	chr22	28703503	28703503	A	T	c.908+2T>A	splicing	M	29	1
CHEK2	chr22	28699938	28699938	C	T	c.909-1G>A	splicing	M	32	2
CHEK2	chr22	28695852	28695852	-	G	c.1116dup	p.Lys373fs	M	30	2
CHEK2	chr22	28695187	28695187	G	A	c.1315C>T	p.Gln439Ter	M	42	1
CHEK2	chr22	28695125	28695125	A	T	c.1375+2T>A	splicing	M	34	2
CHEK2	chr22	28694034	28694034	G	A	c.1459C>T	p.Gln487Ter	M	40	3
MLH1	chr3	37014430	37014430	A	G	c.678-2A>G	splicing	M	34	1
MLH1	chr3	37017508	37017508	C	T	c.793C>T	p.Arg265Cys	F	26	1
MLH1	chr3	37020335	37020335	G	T	c.910G>T	p.Asp304Tyr	M	46	1
MLH1	chr3	37047685	37047685	T	C	c.1896+2T>C	splicing	M	29	1
MSH6*	chr2	47783399	47783399	-	GGCCA	c.166_167insGGCCA	p.Gly56fs	M	32	1
MSH6	chr2	47796064	47796064	G	A	c.627+1G>A	splicing	M	44	1
MSH6*	chr2	47799178	47799178	C	-	c.1195delC	p.Pro399fs	M	47	1
MSH6	chr2	47799597	47799599	TCT	-	c.1618_1620delCTT	p.Leu540del	M	33	1
MSH6*	chr2	47800015	47800015	G	T	c.2032G>T	p.Glu678Ter	M	44	1
MSH6	chr2	47800714	47800714	C	T	c.2731C>T	p.Arg911Ter	M	30	2
MSH6	chr2	47803500	47803500	-	C	c.3261dup	p.Phe1088fs	M	36	2
MSH6*	chr2	47803541	47803542	CA	-	c.3294_3295del	p.Cys1098fs	M	31	1
MSH6	chr2	47804948	47804948	C	A	c.3477C>A	p.Tyr1159Ter	M	59	1
MSH6	chr2	47806476	47806476	-	AAGA	c.3827_3830dup	p.Asp1277fs	M	42	1
MSH6*	chr2	47806842	47806842	-	TTGATTGA	c.4065_4066insTTGATTGA	p.Thr1355fs	F	64	1
PALB2*	chr16	23637953	23637953	C	T	c.109-1G>A	splicing	F	32	1
PALB2*	chr16	23636060	23636060	-	CAGT	c.485_486insACTG	p.C162_V163delinsTer	M	32	1
PALB2*	chr16	23635806	23635806	G	-	c.740delC	p.Thr247fs	M	30	1
PALB2	chr16	23635795	23635795	G	A	c.751C>T	p.Gln251Ter	M	43	1
PALB2*	chr16	23635672	23635672	G	A	c.874C>T	p.Gln292Ter	M	32	1
PALB2	chr16	23635487	23635487	T	-	c.1059delA	p.Lys353Asnfs	M	47	3
PALB2	chr16	23635306	23635306	G	A	c.1240C>T	p.Arg414Ter	M	30	3
PALB2	chr16	23634954	23634954	A	-	c.1592delT	p.Leu531fs	M	36	2
PALB2	chr16	23634871	23634871	G	A	c.1675C>T	p.Gln559Ter	M	45	1
PALB2*	chr16	23630455	23630455	-	ACGACTT	c.1698_1699insAAGTCGT	p.His567fs	F	24	1
PALB2*	chr16	23630396	23630396	A	-	c.1758delT	p.Asp586fs	M	56	1
PALB2*#	chr16	23630278	23630278	T	A	c.1876A>T	p.Lys626Ter	M	34	1
PALB2	chr16	23629986	23629987	AT	-	c.2167_2168del	p.Met723fs	F	27	2
PALB2	chr16	23629779	23629779	G	C	c.2375C>G	p.Ser792Ter	M	31	1
PALB2	chr16	23624082	23624082	-	T	c.2760dupA	p.Gln921Thrfs	M	38	2
PALB2	chr16	23622997	23622997	C	A	c.2968G>T	p.Glu990Ter	M	31	3
PALB2*	chr16	23621361	23621361	C	-	c.3113+1delG	splicing	M	28	1
PALB2	chr16	23614092	23614092	C	T	c.3114-1G>A	splicing	M	28	2
PALB2*	chr16	23614003	23614003	C	-	c.3201+1delG	splicing	M	36	1
PALB2	chr16	23607958	23607958	G	A	c.3256C>T	p.Arg1086Ter	M	59	3
PTEN*	chr10	87952127	87952127	-	T	c.503dupT	p.Ile168fs	M	29	1
STK11*	chr19	1223154	1223154	C	T	c.1090C>T	p.Gln364Ter	M	29	1
TP53#	chr17	7674879	7674879	C	T	c.652G>A	p.Val218Met	M	34	1
Variants in red are also detected in lung cancer patients.									Total	181
*These variants are not recorded in ClinVar.
#These variants are identified in the same individual.
