# Supplementary material for: Pathogenic germline variants in BRCA1 and TP53 increase lung cancer risk in Chinese
Source: Cancer Med. 2023 Nov 6;12(23):21219–28. doi: 10.1002/cam4.6692 (PMC10726856; doi:10.1002/cam4.6692)
Supplement: Supplementary file 6 — Table S5 [file CAM4-12-21219-s004.xls]

## Sheet: Supplementary Table 5
Supplementary Table 5. Summary of 23 variants associated with increased risk for lung cancer.
Gene	Chr.	Start	End	Ref	Alt.	cDNA change	AA Change	Location	Type	SNP150	1000g2015aug_all	1000g2015aug_afr	1000g2015aug_amr	1000g2015aug_eas	1000g2015aug_eur	1000g2015aug_sas	esp6500siv2_all	ExAC_ALL	ExAC_AFR	ExAC_AMR	ExAC_EAS	ExAC_FIN	ExAC_NFE	ExAC_OTH	ExAC_SAS	gnomAD_exome_ALL	gnomAD_exome_AFR	gnomAD_exome_AMR	gnomAD_exome_ASJ	gnomAD_exome_EAS	gnomAD_exome_FIN	gnomAD_exome_NFE	gnomAD_exome_OTH	gnomAD_exome_SAS	gnomAD_genome_ALL	gnomAD_genome_AFR	gnomAD_genome_AMR	gnomAD_genome_ASJ	gnomAD_genome_EAS	gnomAD_genome_FIN	gnomAD_genome_NFE	CLNSIG	InterVar
APC	chr5	112837972	112837972	A	T	c.2378A>T	p.Gln793Leu	exonic	nonsynonymous	-	.	.	.	.	.	.	.	.	.	.	.	.	.	.	.	.	.	.	.	.	.	.	.	.	.	.	.	.	.	.	.	.	Uncertain significance
ATM	chr11	108256362	108256362	A	C	g.108256362A>C	-	intronic	-	rs3218692	0.00179712	.	0.0014	.	0.004	0.0041	0.0045	0.0045	0.001	0.0056	0	0.0023	0.0058	0.0088	0.0041	0.0046	0.0014	0.0044	0.0001	0	0.0021	0.0066	0.0057	0.0047	0.0048	0.0011	0	0	0	0.0026	0.0085	Benign	.
ATM	chr11	108256374	108256374	A	C	g.108256374A>C	-	intronic	-	rs3218705	0.00179712	.	0.0014	.	0.004	0.0041	0.0045	0.0045	0.001	0.0056	0	0.0023	0.0058	0.0089	0.0041	0.0045	0.0014	0.0043	0.0001	0	0.0021	0.0065	0.0057	0.0046	0.0048	0.0011	0	0	0	0.0026	0.0085	Benign	.
ATM	chr11	108325502	108325502	T	C	c.6765T>C	p.Leu2255Leu	exonic	synonymous	rs587780637	.	.	.	.	.	.	.	1.66e-05	0	0	0.0001	0	0	0	6.08e-05	4.08e-06	0	0	0	5.8e-05	0	0	0	0	.	.	.	.	.	.	.	Likely_benign	Likely benign
ATM	chr11	108330288	108330288	G	A	c.7382G>A	p.Arg2461His	exonic	nonsynonymous	rs768461085	.	.	.	.	.	.	.	3.3e-05	0	0.0002	0	0	1.5e-05	0.0011	0	4.07e-05	0	0.0002	0	5.81e-05	0	8.97e-06	0	0	.	.	.	.	.	.	.	Uncertain_significance	Uncertain significance
BRCA1	chr17	43099718	43099718	A	T	g.43099718A>T	-	intronic	-	-	.	.	.	.	.	.	.	.	.	.	.	.	.	.	.	.	.	.	.	.	.	.	.	.	.	.	.	.	.	.	.	.	.
BRCA2	chr13	32337534	32337534	G	A	c.3179G>A	p.Ser1060Asn	exonic	nonsynonymous	-	.	.	.	.	.	.	.	.	.	.	.	.	.	.	.	.	.	.	.	.	.	.	.	.	.	.	.	.	.	.	.	.	Likely benign
BRCA2	chr13	32338204	32338204	A	C	c.3849A>C	p.Val1283Val	exonic	synonymous	-	.	.	.	.	.	.	.	.	.	.	.	.	.	.	.	.	.	.	.	.	.	.	.	.	.	.	.	.	.	.	.	Likely_benign	Likely benign
BRCA2	chr13	32354994	32354994	C	T	c.7141C>T	p.Pro2381Ser	exonic	nonsynonymous	-	.	.	.	.	.	.	.	.	.	.	.	.	.	.	.	.	.	.	.	.	.	.	.	.	3.23e-05	0.0001	0	0	0	0	0	Uncertain_significance	Uncertain significance
BRCA2	chr13	32354916	32354916	G	A	c.7063G>A	p.Glu2355Lys	exonic	nonsynonymous	rs200078639	.	.	.	.	.	.	.	.	.	.	.	.	.	.	.	.	.	.	.	.	.	.	.	.	.	.	.	.	.	.	.	.	Likely benign
CDH1	chr16	68812116	68812117	TG	-	g.68812116_68812117delTG	-	intronic	-	-	.	.	.	.	.	.	.	.	.	.	.	.	.	.	.	.	.	.	.	.	.	.	.	.	.	.	.	.	.	.	.	Likely_benign	.
CHEK2	chr22	28734685	28734685	G	T	c.37C>A	p.His13Asn	exonic	nonsynonymous	-	.	.	.	.	.	.	.	.	.	.	.	.	.	.	.	.	.	.	.	.	.	.	.	.	.	.	.	.	.	.	.	Uncertain_significance	.
MSH2	chr2	47416273	47416273	C	T	g.47416273C>T	-	intronic	-	-	.	.	.	.	.	.	.	.	.	.	.	.	.	.	.	.	.	.	.	.	.	.	.	.	.	.	.	.	.	.	.	.	.
MSH6	chr2	47803780	47803783	AGTC	-	g.47803780_47803783delAGTC	-	intronic	-	-	.	.	.	.	.	.	.	.	.	.	.	.	.	.	.	.	.	.	.	.	.	.	.	.	.	.	.	.	.	.	.	.	.
MSH6	chr2	47801163	47801164	TT	-	g.47801163_47801164delTT	-	intronic	-	rs878853730	.	.	.	.	.	.	.	.	.	.	.	.	.	.	.	8.38e-06	0	0	0	0	0	9.1e-06	0	3.25e-05	.	.	.	.	.	.	.	Likely_benign	.
MSH6	chr2	47803386	47803386	G	A	g.47803386G>A	-	intronic	-	-	.	.	.	.	.	.	.	.	.	.	.	.	.	.	.	1.22e-05	0	0	0	0.0002	0	0	0	0	.	.	.	.	.	.	.	.	.
MSH6	chr2	47803797	47803797	A	C	g.47803797A>C	-	intronic	-	-	.	.	.	.	.	.	.	.	.	.	.	.	.	.	.	.	.	.	.	.	.	.	.	.	.	.	.	.	.	.	.	.	.
PTEN	chr10	87969755	87969755	A	G	c.*4283A>G	-	UTR3	-	rs142481740	0.000199681	.	.	0.001	.	.	.	.	.	.	.	.	.	.	.	.	.	.	.	.	.	.	.	.	.	.	.	.	.	.	.	.	.
PTEN	chr10	87971766	87971766	-	T	c.*6294->T	-	UTR3	-	-	.	.	.	.	.	.	.	.	.	.	.	.	.	.	.	.	.	.	.	.	.	.	.	.	.	.	.	.	.	.	.	.	.
PTEN	chr10	87970155	87970155	A	C	c.*4683A>C	-	UTR3	-	-	.	.	.	.	.	.	.	.	.	.	.	.	.	.	.	.	.	.	.	.	.	.	.	.	.	.	.	.	.	.	.	.	.
PTEN	chr10	87966025	87966025	C	A	c.*553C>A	-	UTR3	-	rs561279008	0.000199681	.	.	0.001	.	.	.	.	.	.	.	.	.	.	.	.	.	.	.	.	.	.	.	.	.	.	.	.	.	.	.	.	.
STK11	chr19	1227890	1227890	G	A	c.*314G>A	-	UTR3	-	rs190680390	.	.	.	.	.	.	.	.	.	.	.	.	.	.	.	.	.	.	.	.	.	.	.	.	3.26e-05	0	0	0	0	0	0	.	.
TP53	chr17	7669449	7669449	A	G	c.*160T>C	-	UTR3	-	-	.	.	.	.	.	.	.	.	.	.	.	.	.	.	.	.	.	.	.	.	.	.	.	.	.	.	.	.	.	.	.	.	.
